# Supplementary material for: Platform-independent gene expression signature differentiates sessile serrated adenomas/polyps and hyperplastic polyps of the colon
Source: BMC Med Genomics. 2017 Dec 28;10:81. doi: 10.1186/s12920-017-0317-7 (PMC5745747; doi:10.1186/s12920-017-0317-7)
Supplement: Supplementary file 1 — Table S1. The list of qRT-PCR primers for signature genes. Table S2. Normalized expression levels (median and MAD) obtained by qRT-PCR from 45 independent FFPE samples and the classification result obtained using the 13 genes molecular signature with different sample normalizations. Table S3. Raw expression levels of 13 genes in the molecular signature obtained by qRT-PCR from 45 independent FFPE samples. Table S4. The list of 139 genes that were DE between SSA/Ps and both HP and CR samples. Table S5. The list of 172 genes, exclusively DE between SSA/P and HP samples. Table S6. The list of 1014 genes, exclusively DE between SSA/P and CR samples. Table S7. The list of 105 genes, DE in three comparisons. Table S8. Number of common genes between three different platforms. Table S9. Class probabilities assigned using empirical approach, normal approximation, shrunken centroid classifier (independent of the summary metric), and the Cantelli’s inequality lower bound when the 18-gene signature from Table 2 is used. Table S10. Class probabilities assigned using empirical approach, normal approximation, shrunken centroid classifier (independent of the summary metric), and the Cantelli’s inequality lower bound when the 16-gene signature from Table 2 is used. Table S11. Class probabilities assigned using empirical approach, normal approximation, shrunken centroid classifier (independent of the summary metric), and the Cantelli’s inequality lower bound when the 13-gene signature from Table 2 is used. (XLSX 275 kb) [file 12920_2017_317_MOESM1_ESM.xlsx]

## Sheet: Table_S1
Table S1. The list of qRT-PCR primers for signature genes.
Gene	Forward primer	Reverse primer
CHFR	ACAAGAGTCGCAGTGAAGAAG	TCATCAGAAAAAGACCGCCTG
CHGA	TAAAGGGGATACCGAGGTGATG	TCGGAGTGTCTCAAAACATTCC
CLDN1	TCTGGCTATTTTAGTTGCCACAG	AGAGAGCCTGACCAAATTCGT
PLK1S1	CACGAGGGGATTAACTCAGGA	TTTGGCGGCCCATAAAGATTG
MEGF6	GGCTTCTTTGGATTGGACTGT	AGGAGCCATTCACGGCATC
NTRK2	ACCCGAAACAAACTGACGAGT	AGCATGTAAATGGATTGCCCA
PLA2G16	TTTTCGCCCTTTCTACAGACAC	CCTGCGACCTCACTTGGAG
PTAFR	ATGGAGCCACATGACTCCTC	AATGACCCCGAGCACAAAGAT
SEMG1	CACAACGACATCTAGGTGGAAG	GCTTTGCCTCCTTTATGGTGTA
SLC7A9	CCATCCCCGCCTACCTCTT	CACACACATACTCGGAGAAGC
SPIRE1	TACAACCCTTTGCCCATTGAAT	CCATCACTTTTCGCAAGGTGT
TACSTD2	CGGCAGAACACGTCTCAGAAG	CCTTGATGTCCCTCTCGAAGTAG
SBSPON	GTGTTTCTGCGACCAAGCCTGT	GGTTGTAGGCTTGCACTGGTCT

## Sheet: Table_S2
Table S2. Normalized expression levels (median and MAD) obtained by qPCR from 45 independent FFPE samples and the classification result obtained using the summary metric (SM) of the 13 genes molecular signature with different sample normalizations.
sample name	class	SPIRE1	KIZ	MEGF6	SLC7A9	PLA2G16	NTRK2	CHFR	CHGA	PTAFR	CLDN1	TACSTD2	SEMG1	SBSPON	SM with median and MAD normalization	SM with mean and MAD normalization	SM with geometric mean and MAD normalization
HP1	HP	-0.790431	0	1.27972	0.508654	-0.0156015	1.60824	1.72527	2.05494	-0.115385	-0.751101	-0.670348	-0.4326	1.59587	-0.367668	-0.720509	-0.703391
HP2	HP	-0.481193	-0.749299	-0.0910285	-0.0174095	0.062691	-1.76675	-0.0192105	0	0.215571	-2.20195	0.2528	-1.03977	1.08082	-0.0909859	0.00151907	0.0437214
HP3	HP	-0.790431	-1.08308	0.389041	0.479068	2.47894	0.899842	1.6561	0.835888	-0.165487	-0.160027	-2.14341	-3.06655	1.89071	-0.427928	-0.582921	-0.57674
HP4	HP	0.0819335	0.556298	-1.27916	-0.630645	-0.120553	0.740235	0.384846	1.21674	-0.0212665	0.0063595	-1.99788	-0.90536	-1.04038	-0.591729	-0.571539	-0.61141
HP5	HP	0.013562	0.635448	-0.851095	0.493189	-0.538674	0.415814	0.681754	1.17207	0.826577	-0.31752	-0.898911	1.18511	-0.194448	-0.147416	-0.360492	-0.349883
HP6	HP	0.364218	1.37109	-1.05442	-0.401932	-0.446409	2.06278	0.574693	2.90427	0.707572	-0.31752	-0.139336	-0.96499	-1.11274	-0.579709	-0.831073	-0.932911
HP7	HP	-0.790431	0.868418	-1.87474	-1.54092	0.100439	2.09357	1.17842	2.37412	0.070941	-2.90471	-1.54817	0.92967	-0.845439	-1.01393	-1.04013	-1.10987
HP8	HP	1.7951	-2.12906	0.065673	-0.299765	-0.65121	0.424068	1.1473	2.28178	0.202571	0.229023	-1.28222	2.06699	1.95046	-0.146584	-0.491286	-0.49111
HP9	HP	-0.440036	-1.16401	-3.80451	-1.13224	-0.729794	0.461025	-0.284653	1.00412	0.040884	0.0073945	-0.151456	-2.34931	-4.50297	-1.18512	-0.749207	-0.838031
HP10	HP	-0.165542	0.311214	-2.31856	-1.40812	-0.120553	0.631726	0.486669	0.683052	0.185661	-0.589693	-1.60122	-1.5842	0.047677	-0.695753	-0.574785	-0.592292
HP11	HP	1.24844	0.926742	-0.220331	0.547571	-0.120553	2.28056	2.19169	3.31954	1.2446	-0.603379	-0.884591	-1.34108	0.329245	-0.512702	-0.986541	-1.04692
HP12	HP	0.863767	0.559345	-0.976175	-0.170361	-0.120553	2.42284	2.01714	1.54699	-0.146695	0.407492	-0.784914	-0.299969	-3.25526	-0.76233	-0.952243	-1.00567
HP13	HP	0.888776	0.955955	-0.832104	-0.273595	-0.196169	1.21214	1.3521	2.3245	0	-1.60765	0.857165	-3.55994	-1.03099	-0.745177	-0.853349	-0.923271
HP14	HP	0.96812	1.66362	0	2.43636	-0.120553	2.98567	2.38692	2.54793	1.18383	-1.43474	-0.774073	-1.46472	-0.989243	-0.496302	-0.989636	-1.04583
HP15	HP	0.700244	0.868642	-0.428456	0.59875	-0.380615	1.42143	1.56887	1.651	1.15349	-0.31752	-1.17946	1.47597	1.72438	-0.0327593	-0.504042	-0.483186
HP16	HP	0.229002	-0.130662	-2.80268	-1.43095	-1.22976	2.35056	0.68106	0.765334	0	0.715907	-1.82477	-0.355658	-2.11991	-0.980496	-0.871514	-0.92464
HP17	HP	0.899409	1.29875	0.350347	0.0036365	-0.120553	1.23564	1.38112	2.45824	0.458953	-0.652682	-2.08014	-0.60866	0.544264	-0.383206	-0.701715	-0.738936
HP18	HP	-0.124236	0.604066	-2.29525	-0.695448	-0.120553	1.70588	-0.616376	0.684978	0.236251	0.4658	-2.25448	0.558192	-0.0567525	-0.41976	-0.44517	-0.456513
HP19	HP	0.171574	-0.308711	-2.58307	-1.02582	0.239533	-1.88953	-0.284653	0.93459	1.44716	1.70504	-0.414558	1.70835	-2.10126	0.00598646	0.00101438	-0.0231096
HP20	HP	0.638468	-0.398885	0.398442	0.11031	0	0.159308	2.03743	1.90664	0	-3.56298	-0.357364	-1.22827	0.38678	-0.624376	-0.732535	-0.744326
HP21	HP	1.00389	1.29404	0.576721	2.12033	0.239002	0	1.80351	2.27657	0.860224	-0.318182	-0.713785	-1.31346	2.68175	0.180804	-0.358983	-0.344489
HP22	HP	-0.695088	-1.78697	-3.23456	-4.2073	0.0603145	0	-0.275463	-0.839314	-0.113552	0.39853	0.131322	-1.57092	-3.04655	-0.996153	-0.471851	-0.504807
HP23	HP	1.40964	1.49042	-0.413194	0.856264	-0.366101	1.99652	1.87313	1.85238	0.6639	-0.31752	-1.24147	0.721428	0.948032	-0.151587	-0.648413	-0.655956
HP24	HP	0.916605	1.32689	-0.063821	0.59177	-0.120553	0.060903	1.89289	3.76652	1.09045	-2.15231	-0.353901	-0.652515	1.66648	-0.267016	-0.701547	-0.74519
SSA/P1	SSA/P	-0.790431	-1.09749	0.696399	1.74009	0.77096	-2.47745	-0.970208	-4.25663	0.523485	0.237091	0.467603	1.61364	1.90577	1.05934	1.02272	1.09584
SSA/P2	SSA/P	-0.682106	-0.256777	-0.36052	1.05183	0.026651	-2.2751	0	-2.19578	-0.065559	-0.31752	1.47589	-0.283553	0	0.38917	0.445549	0.489238
SSA/P3	SSA/P	-1.13703	-0.490886	0.07173	-0.092699	0.497736	-2.9175	-0.226291	-1.77214	0	0	2.28106	1.4975	0.805793	0.642242	0.59922	0.636142
SSA/P4	SSA/P	-0.790431	-0.619343	0.723338	-0.110714	0.142466	-0.720157	0.28927	-2.20333	-0.679558	-0.074735	0.246558	-0.917152	-2.56491	-0.154636	0.0424122	0.0659991
SSA/P5	SSA/P	-0.422924	-0.752566	0.194518	-1.49411	0.583751	-1.4884	-0.0055465	-0.800613	0	-0.131209	0	0	-1.74516	-0.113319	0.0333444	0.0470782
SSA/P6	SSA/P	-1.51222	-1.16759	-1.40384	1.57081	-0.120553	-1.58151	-1.69318	-3.20617	0.183917	0.0548135	0.380765	2.76532	-1.88381	0.411422	0.622326	0.669374
SSA/P7	SSA/P	-1.1247	0.513779	1.6206	-0.365515	1.43484	-4.25233	-2.40216	-3.24933	-0.41843	1.56434	2.43188	3.42225	0.694006	1.5136	1.41458	1.42845
SSA/P8	SSA/P	-1.16796	-0.636176	1.55863	0.753084	1.38544	-3.74099	-1.27034	-2.1928	0	-0.145381	1.32682	0.772429	-0.534762	0.808942	0.865714	0.905493
SSA/P9	SSA/P	-0.139839	0.141563	0.271259	0.00852175	-0.765526	-0.599515	-0.120333	-1.05366	-0.349627	0.855443	0.785538	2.08786	-0.556448	0.316327	0.188478	0.234491
SSA/P10	SSA/P	-0.770949	-0.144394	0.414608	0	-1.3313	-1.26089	-0.67102	-1.10924	0	0.162609	2.0629	2.11344	-1.37912	0.320688	0.295502	0.333406
SSA/P11	SSA/P	0	-0.08695	1.73477	-0.551058	0.695071	-4.78056	-1.93236	-4.12014	-0.0245085	0.342086	2.32353	2.08786	0.301059	1.35807	1.41978	1.44044
SSA/P12	SSA/P	-0.578682	0.990338	0.239927	2.42288	1.93358	-3.01185	-0.918931	-4.27929	-0.135732	-0.31752	1.1925	2.83879	5.31614	1.70095	1.36074	1.40688
SSA/P13	SSA/P	0.417575	0.410326	0.604559	-0.10427	-0.26494	0.818167	0.14794	-0.653678	-0.713872	1.16076	-0.103969	1.42593	-0.18502	0.179588	-0.0474314	-0.00463521
SSA/P14	SSA/P	0.0318935	-0.382112	-0.011646	1.83392	0.630106	-1.48399	-1.20675	-2.76045	0	1.0591	2.01481	1.11917	0.438458	0.9373	0.779741	0.841707
SSA/P15	SSA/P	0.0715155	0.553024	5.39153	2.40097	1.51008	-3.50955	-1.003	-4.75558	0	1.29178	3.5546	1.34798	3.03316	2.18637	1.67243	1.68351
SSA/P16	SSA/P	-0.790431	-1.18434	2.29387	1.31717	0.219545	-3.4612	-2.3137	-3.85265	0.153031	0.555434	0.641612	-0.0888245	-2.60921	0.779647	1.05295	1.07853
SSA/P17	SSA/P	1.24419	3.14655	4.62502	1.30679	2.03997	-1.40386	-0.936968	-5.1649	0.638408	1.59694	0.2528	1.26591	0.916563	1.8876	1.38854	1.3767
SSA/P18	SSA/P	-0.335818	1.7302	1.99084	-0.961995	1.03051	-1.26452	0.15507	-2.23494	-0.136761	-0.691756	0.2528	0.696912	0.502284	0.570893	0.436103	0.462019
SSA/P19	SSA/P	0.743621	-1.4215	1.13499	-0.542237	-0.11666	-2.59586	-0.284653	-5.98886	-0.111195	0.443991	2.94729	-2.17322	0.28347	0.773685	0.98739	1.00668
SSA/P20	SSA/P	-0.208111	-0.582595	-1.93291	-0.813014	0.147201	-2.2986	-0.649074	-2.01268	0	0.720634	0.937362	-1.07884	-1.73086	0.0322472	0.321364	0.3422
SSA/P21	SSA/P	0.126142	-0.403803	-0.803607	1.14197	0.0628365	-2.2642	-0.743007	-3.24933	0.365361	1.43651	2.56526	0.889526	-1.07325	0.812575	0.788891	0.825057

## Sheet: Table_S3
Table S3. Raw qRT-PCR expression levels for the FFPE data set (24 HPs and 21 SSA/Ps)
sample name	class	SPIRE1	KIZ	MEGF6	SLC7A9	PLA2G16	NTRK2	CHFR	CHGA	PTAFR	CLDN1	TACSTD2	SEMG1	SBSPON
HP1	HP	16.7712	14.6422	16.0961	19.4374	16.6663	15.163	14.7613	11.467	16.8866	17.2048	17.6944	19.2917	18.4405
HP2	HP	15.9377	14.8671	16.9425	19.4391	16.0636	18.0136	15.9814	12.9976	16.0313	18.1313	16.2469	19.3745	18.4312
HP3	HP	16.397	15.351	16.6125	19.0928	13.7975	15.4972	14.4563	12.3118	16.5625	16.2395	18.7932	21.5514	17.7715
HP4	HP	11.4051	9.59213	14.1612	16.083	12.2775	11.5372	11.608	7.81141	12.2987	11.9536	14.5282	15.2707	16.583
HP5	HP	13.3255	11.365	15.5852	16.8112	14.5477	13.7137	13.1631	9.70813	13.303	14.1295	15.2812	15.0323	17.5892
HP6	HP	11.1055	8.76005	13.9192	15.837	12.586	10.1974	11.4008	6.10659	11.5526	12.2602	12.6523	15.313	16.6381
HP7	HP	13.9059	10.9085	16.3852	18.6217	13.6849	11.8124	12.4429	8.28249	13.835	16.4931	15.7069	15.0641	18.0166
HP8	HP	11.6859	14.2714	14.8103	17.746	14.802	13.8473	12.8394	8.74028	14.0688	13.7248	15.8064	14.2923	15.5861
HP9	HP	11.6814	11.0668	16.4409	16.3389	12.6411	11.5708	12.0318	7.77837	11.9909	11.7069	12.4361	16.469	19.8
HP10	HP	13.1036	11.2882	16.6516	18.3115	13.7285	13.0968	12.9572	9.79614	13.5429	14.0007	15.5825	17.4006	16.946
HP11	HP	12.753	11.736	15.6167	17.4191	14.7918	12.5113	12.3155	8.22297	13.5472	15.0777	15.9292	18.2208	17.7278
HP12	HP	13.0395	12.0053	16.2744	18.0389	14.6937	12.2709	12.3919	9.89739	14.8404	13.9687	15.7314	17.0815	21.2141
HP13	HP	12.967	11.5612	16.0828	18.0946	14.7218	13.434	13.0094	9.07233	14.6462	15.9363	14.0418	20.294	18.9423
HP14	HP	13.0487	11.0145	15.4118	15.5457	14.8072	11.8215	12.1356	9.00995	13.6234	15.9244	15.8341	18.3598	19.0616
HP15	HP	14.593	13.086	17.1167	18.6598	16.3437	14.6623	14.2302	11.1834	14.9302	16.0837	17.5159	16.6956	17.6245
HP16	HP	12.1663	11.1873	16.5929	17.7915	14.2949	10.8351	12.22	9.17102	13.1857	12.1523	15.2633	15.6292	18.5708
HP17	HP	12.7154	10.9774	14.6594	17.5764	14.4052	13.1696	12.7394	8.69765	13.9463	14.7404	16.7382	17.1017	17.1261
HP18	HP	13.0004	10.9335	16.5664	17.5369	13.6666	11.9607	13.9983	9.73228	13.4303	12.8833	16.1739	15.1963	16.9885
HP19	HP	13.7465	12.8882	17.8961	18.9092	14.3484	16.598	14.7085	10.5246	13.2614	12.686	15.3759	15.088	20.0749
HP20	HP	14.4046	14.1034	16.0396	18.8981	15.713	15.6742	13.5114	10.6776	15.8335	19.079	16.4437	19.1497	18.7119
HP21	HP	15.5482	13.9194	17.3703	18.397	16.983	17.3425	15.2544	11.8166	16.4823	17.3432	18.3091	20.7438	17.9259
HP22	HP	14.2018	13.9551	18.1363	21.6793	14.1163	14.2972	14.288	11.8872	14.4107	13.5811	14.4186	17.956	20.6089
HP23	HP	12.6612	11.2418	15.879	17.1798	15.1068	12.8647	12.7035	9.75954	14.1973	14.8612	16.3555	16.2277	17.1784
HP24	HP	14.4436	12.6947	16.819	18.7337	16.1506	16.0897	13.9731	9.13477	15.0602	17.9854	16.7573	18.891	17.7493
SSA/P1	SSA/P	12.2812	11.2497	12.1894	13.716	11.3897	14.7587	12.9668	13.2885	11.7577	11.7266	12.0664	12.7554	13.6406
SSA/P2	SSA/P	11.5743	9.81034	12.6477	13.8056	11.5354	13.9577	11.398	10.6291	11.7482	11.6826	10.4595	14.054	14.9478
SSA/P3	SSA/P	12.129	10.1442	12.3152	15.0499	11.1641	14.6999	11.724	10.3052	11.7824	11.4648	9.75411	12.3727	14.2417
SSA/P4	SSA/P	12.8322	11.3225	12.7134	16.1178	12.5692	13.5524	12.2583	11.7862	13.5118	12.5894	12.8384	15.8372	18.6623
SSA/P5	SSA/P	12.6538	11.6448	13.4314	17.6903	12.317	14.5097	12.7422	10.5726	13.0213	12.835	13.2741	15.1092	18.0317
SSA/P6	SSA/P	12.6861	11.0029	13.9728	13.5684	11.9644	13.5459	13.3729	11.9212	11.7804	11.592	11.8364	11.2869	17.1133
SSA/P7	SSA/P	15.6274	12.6503	14.2771	18.8335	13.7378	19.5455	17.4107	15.2932	15.7116	13.4113	13.1141	13.9588	17.8643
SSA/P8	SSA/P	15.1572	13.2867	13.8256	17.2014	13.2736	18.5206	15.7653	13.7231	14.7796	14.6075	13.7056	16.0951	18.5796
SSA/P9	SSA/P	14.7528	13.1328	15.7367	18.5697	16.0484	16.0029	15.2391	13.2077	15.753	14.2304	14.8707	15.4034	19.225
SSA/P10	SSA/P	15.7036	13.7384	15.913	18.8979	16.9338	16.9839	16.1094	13.5829	15.723	15.2429	13.9129	15.6975	20.3673
SSA/P11	SSA/P	14.0941	12.8424	13.7543	18.6104	14.0689	19.6651	16.5322	15.7553	14.909	14.2249	12.8138	14.8845	17.8486
SSA/P12	SSA/P	13.2507	10.3431	13.8271	14.2144	11.4083	16.4743	14.0967	14.4924	13.5982	13.4624	12.5227	12.7115	11.4115
SSA/P13	SSA/P	15.1305	13.7992	16.3386	19.6177	16.4829	15.5204	15.906	13.7429	17.0524	14.8603	16.6953	17.0005	19.7887
SSA/P14	SSA/P	14.2193	13.2947	15.6579	16.3826	14.291	16.5257	15.9638	14.5528	15.0417	13.6651	13.2797	16.0104	17.8684
SSA/P15	SSA/P	15.0609	13.2408	11.1359	16.6967	14.2922	19.4324	16.6412	17.4291	15.9229	14.3136	12.6211	16.6628	16.1549
SSA/P16	SSA/P	14.2246	13.2798	12.5352	16.0822	13.8845	17.6858	16.2536	14.8279	14.0715	13.3516	13.8357	16.4012	20.0989
SSA/P17	SSA/P	13.1851	9.94407	11.1992	17.0877	13.0592	16.6235	15.872	17.1353	14.5813	13.3052	15.2197	16.0416	17.5683
SSA/P18	SSA/P	14.1234	10.7188	13.1918	18.7149	13.427	15.8426	14.1383	13.5636	14.7148	14.9523	14.578	15.969	17.3409
SSA/P19	SSA/P	13.6972	14.5237	14.7008	18.9483	15.2274	17.8271	15.2312	17.9708	15.3424	14.4697	12.5368	19.4923	18.2129
SSA/P20	SSA/P	14.1329	13.1687	17.2527	18.7031	14.4474	17.0138	15.0796	13.4786	14.7152	13.677	14.0306	17.8819	19.7112
SSA/P21	SSA/P	13.6293	12.8206	15.954	16.5787	14.3625	16.8101	15.0042	14.5459	14.1805	12.7918	12.2334	15.7442	18.8843

## Sheet: Table_S4
Table S4. List of 139 genes DE between HP and SSA/P and between CR and SSA/P but not between CR and CL.
	gene	locus	mean_HP	mean_SSA/P	log2FC	test_stat	p_value	padj_value	Description
1	KLK7	chr19:51479734-51487320	0.168306	6.77033	5.33007	2.8972	0.00025	0.0102836	kallikrein-related peptidase 7
2	MUC6	chr11:1012823-1036706	0.100846	2.412	4.58	2.92367	5e-05	0.00253022	mucin 6, oligomeric mucus/gel-forming
3	GRIN2D	chr19:48898131-48948188	0.498461	5.36191	3.42719	2.86846	5e-05	0.00253022	glutamate receptor, ionotropic, N-methyl D-aspartate 2D
4	SLC7A9	chr19:33321418-33360683	0.28224	2.63498	3.2228	1.9552	5e-05	0.00253022	solute carrier family 7 (amino acid transporter light chain, bo,+ system), member 9
5	SEMG1	chr20:43835637-43838414	0.384871	2.97197	2.94898	1.98967	5e-05	0.00253022	semenogelin I
6	AMH	chr19:2249112-2252072	0.33196	2.49726	2.91126	1.84198	5e-05	0.00253022	anti-Mullerian hormone
7	MEGF6	chr1:3404505-3528059	1.45147	9.19595	2.66349	2.80529	5e-05	0.00253022	multiple EGF-like-domains 6
8	ZIC2	chr13:100634025-100639019	0.395475	2.3326	2.56028	1.70856	5e-05	0.00253022	Zic family member 2
9	TM4SF4	chr3:149192367-149221181	14.7873	82.892	2.48687	2.58376	5e-05	0.00253022	transmembrane 4 L six family member 4
10	CA9	chr9:35673914-35681154	0.733394	4.0224	2.4554	1.38038	5e-05	0.00253022	carbonic anhydrase IX
11	CXCL9	chr4:76922622-76928641	1.78644	9.09132	2.3474	1.93723	5e-05	0.00253022	chemokine (C-X-C motif) ligand 9
12	CXCL10	chr4:76932332-77033955	2.61976	13.2704	2.34071	1.34501	0.0014	0.0387701	chemokine (C-X-C motif) ligand 10
13	CLDN2	chrX:106143292-106174091	1.37095	6.52954	2.25181	2.15686	5e-05	0.00253022	claudin 2
14	CNTD2	chr19:40728114-40732597	0.368115	1.71448	2.21954	1.27636	0.00015	0.00674185	cyclin N-terminal domain containing 2
15	DEFA5	chr8:6912828-6914259	4.33785	19.7407	2.18612	1.33518	0.00015	0.00674185	defensin, alpha 5, Paneth cell-specific
16	FOXD1	chr5:72742084-72744352	0.698975	3.14989	2.17199	1.39201	0.0001	0.00483436	forkhead box D1
17	NR0B2	chr1:27237974-27240567	1.54248	6.46477	2.06735	1.65061	5e-05	0.00253022	nuclear receptor subfamily 0, group B, member 2
18	C4BPA	chr1:207277606-207318317	1.27362	5.24972	2.04331	1.68617	5e-05	0.00253022	complement component 4 binding protein, alpha
19	MYCN	chr2:16076386-16087129	0.530693	2.16485	2.02832	1.50013	5e-05	0.00253022	v-myc avian myelocytomatosis viral oncogene neuroblastoma derived homolog
20	PLA2G3	chr22:31530792-31536593	0.389172	1.5345	1.97928	1.44767	5e-05	0.00253022	phospholipase A2, group III
21	MSX2	chr5:174151574-174157902	0.322058	1.25947	1.96742	1.25853	0.00045	0.0161908	msh homeobox 2
22	URAD	chr13:28552242-28562774	3.44671	13.2818	1.94616	1.40978	5e-05	0.00253022	ureidoimidazoline (2-oxo-4-hydroxy-4-carboxy-5-) decarboxylase
23	TACSTD2	chr1:59041094-59043166	3.02817	11.5677	1.93359	1.87434	5e-05	0.00253022	tumor-associated calcium signal transducer 2
24	NOS2	chr17:26083791-26127555	6.56307	24.2139	1.88339	1.66064	5e-05	0.00253022	nitric oxide synthase 2, inducible
25	CLDN1	chr3:190023489-190040235	2.37748	8.54275	1.84527	2.15613	5e-05	0.00253022	claudin 1
26	TFF2	chr21:43766466-43771208	42.7853	152.57	1.83428	2.00859	5e-05	0.00253022	trefoil factor 2
27	TLX1	chr10:102891060-102897546	0.444228	1.51966	1.77437	1.24739	0.00175	0.0452555	T-cell leukemia homeobox 1
28	KLK11	chr19:51525486-51531290	10.6087	34.6998	1.70968	2.11804	5e-05	0.00253022	kallikrein-related peptidase 11
29	LOC102723854	chr2:43254991-43266682	0.519785	1.67702	1.68991	0.872833	0.0019	0.0485103	uncharacterized LOC102723854
30	CYP4X1	chr1:47489239-47516423	0.307898	0.970118	1.65571	1.13634	5e-05	0.00253022	cytochrome P450, family 4, subfamily X, polypeptide 1
31	MMP1	chr11:102654406-102714342	5.36821	16.6755	1.63522	1.80401	5e-05	0.00253022	matrix metallopeptidase 1
32	ATG9B	chr7:150688143-150721586	1.10863	3.43655	1.63218	1.36067	0.00055	0.0185995	autophagy related 9B
33	GRAMD1B	chr11:123396343-123498479	0.77979	2.36666	1.6017	1.62465	5e-05	0.00253022	GRAM domain containing 1B
34	WDR72	chr15:53805937-54055075	0.789511	2.3749	1.58883	1.51765	5e-05	0.00253022	WD repeat domain 72
35	APOL1	chr22:36649116-36663577	15.2183	44.0842	1.53446	2.09744	5e-05	0.00253022	apolipoprotein L, 1
36	RNF183	chr9:116059372-116061320	0.699908	1.88101	1.42627	0.962227	0.00045	0.0161908	ring finger protein 183
37	CEMIP	chr15:81071711-81243999	1.45462	3.90886	1.42611	1.65589	5e-05	0.00253022	cell migration inducing protein, hyaluronan binding
38	LYPD5	chr19:44300078-44324808	0.660797	1.7745	1.42514	1.0686	0.00045	0.0161908	LY6/PLAUR domain containing 5
39	KLK10	chr19:51515999-51523431	15.3095	41.0548	1.42312	1.68812	5e-05	0.00253022	kallikrein-related peptidase 10
40	HLA-DRB5	chr6:32485153-32498006	7.40059	19.6731	1.41051	1.36019	5e-05	0.00253022	major histocompatibility complex, class II, DR beta 5
41	RAMP1	chr2:238768186-238820755	2.08661	5.53192	1.40662	1.20645	0.0003	0.011756	receptor (G protein-coupled) activity modifying protein 1
42	IDO1	chr8:39771327-39786309	2.17974	5.75937	1.40176	1.32072	5e-05	0.00253022	indoleamine 2,3-dioxygenase 1
43	NBPF7	chr1:120377387-120387503	1.43231	3.78234	1.40093	1.28631	5e-05	0.00253022	neuroblastoma breakpoint family, member 7
44	UBD	chr6_qbl_hap6:826706-831021	6.91738	17.7623	1.36052	1.25393	5e-05	0.00253022	ubiquitin D
45	SLFN5	chr17:33570085-33594761	1.04583	2.59516	1.31118	1.40067	5e-05	0.00253022	schlafen family member 5
46	APOD	chr3:195295572-195311076	4.77848	11.6909	1.29076	1.22217	5e-05	0.00253022	apolipoprotein D
47	GBP4	chr1:89646830-89664633	2.18737	5.22761	1.25695	1.51005	5e-05	0.00253022	guanylate binding protein 4
48	CARD6	chr5:40841409-40855456	1.5121	3.58	1.24341	1.41217	5e-05	0.00253022	caspase recruitment domain family, member 6
49	SBSPON	chr8:73976777-74005507	0.696007	1.63296	1.23031	1.1653	5e-05	0.00253022	somatomedin B and thrombospondin, type 1 domain containing
50	LCN2	chr9:130911731-130915734	242.718	565.65	1.22063	1.20825	5e-05	0.00253022	lipocalin 2
51	TRIB2	chr2:12856997-12882858	3.63453	8.26594	1.18541	1.47874	5e-05	0.00253022	tribbles pseudokinase 2
52	PLA2G16	chr11:63341943-63381941	10.9399	24.8325	1.18264	1.40812	5e-05	0.00253022	phospholipase A2, group XVI
53	TPD52L1	chr6:125474878-125584644	6.24257	14.1233	1.17786	1.44683	5e-05	0.00253022	tumor protein D52-like 1
54	CFB	chr6_ssto_hap7:3246430-3252571	12.334	27.8872	1.17696	1.66576	5e-05	0.00253022	complement factor B
55	TMEM92	chr17:48348766-48358846	4.60677	10.2515	1.15401	1.42622	5e-05	0.00253022	transmembrane protein 92
56	CASP5	chr11:104864966-104893895	10.6711	23.1076	1.11466	1.2866	5e-05	0.00253022	caspase 5, apoptosis-related cysteine peptidase
57	GPD1	chr12:50497601-50505103	3.30029	7.0758	1.1003	1.27394	5e-05	0.00253022	glycerol-3-phosphate dehydrogenase 1 (soluble)
58	VSIG1	chrX:107288199-107322414	13.3174	28.5486	1.10011	1.09488	0.0016	0.0426303	V-set and immunoglobulin domain containing 1
59	CCL22	chr16:57392694-57400102	0.892849	1.90369	1.09231	0.911662	0.0007	0.0225862	chemokine (C-C motif) ligand 22
60	TRNP1	chr1:27320194-27327377	4.51772	9.55816	1.08114	1.0604	0.00055	0.0185995	TMF1-regulated nuclear protein 1
61	LAMP3	chr3:182840002-182880667	0.9654	2.03999	1.07936	0.985066	0.00095	0.0287411	lysosomal-associated membrane protein 3
62	PTAFR	chr1:28473676-28520447	4.88901	10.318	1.07755	1.52323	5e-05	0.00253022	platelet-activating factor receptor
63	CNGA1	chr4:47937993-48014961	1.36091	2.83936	1.061	1.06039	0.0008	0.0252908	cyclic nucleotide gated channel alpha 1
64	GZMA	chr5:54398473-54406080	8.49348	17.4232	1.03659	1.20127	5e-05	0.00253022	granzyme A (granzyme 1, cytotoxic T-lymphocyte-associated serine esterase 3)
65	NXF3	chrX:102330749-102348022	3.66867	7.47299	1.02643	1.11409	0.0002	0.00855198	nuclear RNA export factor 3
66	TMEM45A	chr3:100211462-100296285	2.33442	4.73265	1.01958	0.870972	0.0017	0.0443703	transmembrane protein 45A
67	FKBP10	chr17:39968961-39979469	5.92777	11.8039	0.993703	1.40963	5e-05	0.00253022	FK506 binding protein 10, 65 kDa
68	KIZ	chr20:21106623-21227258	2.73127	5.40438	0.984557	1.17443	0.0002	0.00855198	kizuna centrosomal protein
69	TESC	chr12:117476727-117537251	4.92855	9.66418	0.971483	0.928833	0.00125	0.0353112	tescalcin
70	ZNF488	chr10:48355088-48373866	0.83145	1.62301	0.964969	0.878768	0.0015	0.0405029	zinc finger protein 488
71	GOLGA7B	chr10:99609994-99790585	0.78808	1.53055	0.957634	0.968472	0.00085	0.0265729	golgin A7 family, member B
72	CCL2	chr17:32582295-32584220	11.1142	21.2425	0.934547	1.0421	0.0002	0.00855198	chemokine (C-C motif) ligand 2
73	HBB	chr11:5246695-5248301	18.2123	34.3996	0.917482	0.981125	0.00055	0.0185995	hemoglobin, beta
74	GALNT6	chr12:51745832-51909547	6.64861	12.5482	0.916359	1.31532	5e-05	0.00253022	polypeptide N-acetylgalactosaminyltransferase 6
75	BIRC3	chr11:102188180-102210135	10.8649	20.4297	0.910999	1.30157	5e-05	0.00253022	baculoviral IAP repeat containing 3
76	GBP2	chr1:89571815-89591842	13.5455	25.3053	0.901631	1.50815	5e-05	0.00253022	guanylate binding protein 2, interferon-inducible
77	SEC16B	chr1:177898241-177939050	3.64878	6.80861	0.899946	1.21937	5e-05	0.00253022	SEC16 homolog B, endoplasmic reticulum export factor
78	EPSTI1	chr13:43460523-43566407	4.23835	7.85434	0.889987	1.26209	5e-05	0.00253022	epithelial stromal interaction 1 (breast)
79	XAF1	chr17:6659155-6678964	7.24908	13.4243	0.888978	1.36297	5e-05	0.00253022	XIAP associated factor 1
80	GBP1	chr1:89517986-89531043	6.28785	11.3616	0.853522	1.11844	0.0001	0.00483436	guanylate binding protein 1, interferon-inducible
81	EVPL	chr17:74002926-74023507	7.90725	14.2705	0.851783	1.41285	5e-05	0.00253022	envoplakin
82	IFIT3	chr10:91087575-91100725	3.65881	6.59572	0.850154	1.05585	0.0002	0.00855198	interferon-induced protein with tetratricopeptide repeats 3
83	KIFC3	chr16:57792128-57836439	2.82792	5.07305	0.843112	1.03348	0.00065	0.0210696	kinesin family member C3
84	RAB27B	chr18:52495707-52562747	4.69356	8.30819	0.82385	1.38725	5e-05	0.00253022	RAB27B, member RAS oncogene family
85	SPIRE1	chr18:12446510-12657912	2.19224	3.86509	0.818097	1.08763	0.00015	0.00674185	spire-type actin nucleation factor 1
86	TBX3	chr12:115108058-115121969	5.33596	9.18582	0.783662	1.11399	5e-05	0.00253022	T-box 3
87	OAS2	chr12:113416273-113449528	5.10641	8.70391	0.769355	1.01979	0.00055	0.0185995	2'-5'-oligoadenylate synthetase 2, 69/71kDa
88	YBX2	chr17:7191570-7197876	9.82088	16.7321	0.768699	0.905994	0.0009	0.0275843	Y box binding protein 2
89	DCDC2	chr6:24171982-24383520	2.87748	4.89683	0.767041	0.965327	0.0015	0.0405029	doublecortin domain containing 2
90	MX1	chr21:42792484-42831141	10.0801	16.9935	0.753478	1.08588	5e-05	0.00253022	MX dynamin-like GTPase 1
91	UNC5CL	chr6:40994639-41006938	3.99627	6.60197	0.724241	0.930549	0.0009	0.0275843	unc-5 family C-terminal like
92	IFI6	chr1:27992571-27998724	29.9841	49.4921	0.723002	0.947229	0.00115	0.0328825	interferon, alpha-inducible protein 6
93	CROT	chr7:86974950-87029112	6.32707	10.4302	0.721162	0.98881	0.00115	0.0328825	carnitine O-octanoyltransferase
94	SAMD9L	chr7:92759367-92777680	6.10557	9.99726	0.711408	1.09757	5e-05	0.00253022	sterile alpha motif domain containing 9-like
95	TNFSF15	chr9:117546914-117568408	6.05702	9.90317	0.709282	1.02772	0.00035	0.013236	tumor necrosis factor (ligand) superfamily, member 15
96	PRUNE2	chr9:79226291-79521003	1.23887	2.02284	0.707362	1.00457	0.00025	0.0102836	prune homolog 2 (Drosophila)
97	ADGRG6	chr6:142623055-142767403	9.78835	15.848	0.695163	1.07067	0.00065	0.0210696	adhesion G protein-coupled receptor G6
98	ANO1	chr11:69924407-70035652	5.2536	8.45087	0.685793	0.994888	0.00045	0.0161908	anoctamin 1, calcium activated chloride channel
99	ERO1A	chr14:53108604-53162419	43.9102	70.1108	0.675079	1.09687	0.0006	0.0199075	endoplasmic reticulum oxidoreductase alpha
100	SLC7A7	chr14:23242431-23289020	7.94371	12.6611	0.672516	0.916467	0.00175	0.0452555	solute carrier family 7 (amino acid transporter light chain, y+L system), member 7
101	PIK3R3	chr1:46505811-46598708	2.62654	4.16573	0.665406	0.913322	0.00155	0.0416929	phosphoinositide-3-kinase, regulatory subunit 3 (gamma)
102	CA13	chr8:86157715-86196302	4.69071	7.41933	0.661482	0.939525	0.0011	0.0321721	carbonic anhydrase XIII
103	RHOBTB1	chr10:62629197-62761198	6.42988	10.1586	0.659841	0.949537	0.0008	0.0252908	Rho-related BTB domain containing 1
104	IRS2	chr13:110406183-110438914	9.41751	14.7294	0.645284	1.03586	0.00015	0.00674185	insulin receptor substrate 2
105	MYRF	chr11:61520120-61555989	13.2997	20.7535	0.641961	0.990606	0.0005	0.0174975	myelin regulatory factor
106	IFI27	chr14:94577078-94583036	715.463	1115.84	0.641183	0.917753	0.00095	0.0287411	interferon, alpha-inducible protein 27
107	FSIP2	chr2:186584600-186698016	1.29168	2.01357	0.640508	1.08585	0.00115	0.0328825	fibrous sheath interacting protein 2
108	LMO4	chr1:87794150-87814607	7.64553	11.8317	0.629963	1.00189	0.00065	0.0210696	LIM domain only 4
109	IMPDH1	chr7:128032330-128050036	13.2628	20.5209	0.629709	0.946762	0.00095	0.0287411	IMP (inosine 5'-monophosphate) dehydrogenase 1
110	APOL2	chr22:36622254-36636000	16.4043	25.1461	0.616258	0.960842	0.0005	0.0174975	apolipoprotein L, 2
111	PARP14	chr3:122399671-122449687	10.793	16.2354	0.589048	0.928179	0.0009	0.0275843	poly (ADP-ribose) polymerase family, member 14
112	SLC5A1	chr22:32439018-32509011	12.2554	18.4187	0.58775	0.913029	0.0013	0.0364311	solute carrier family 5 (sodium/glucose cotransporter), member 1
113	VSIG2	chr11:124617369-124622109	282.203	196.628	-0.521261	-0.838138	0.0016	0.0426303	V-set and immunoglobulin domain containing 2
114	C11orf86	chr11:66742753-66744479	101.24	68.6834	-0.559742	-0.911785	0.00105	0.0310324	chromosome 11 open reading frame 86
115	AK1	chr9:130628758-130640022	66.4205	44.8371	-0.566937	-0.954042	0.0003	0.011756	adenylate kinase 1
116	AIM1L	chr1:26648349-26680621	13.4297	8.94154	-0.586829	-0.970035	0.00045	0.0161908	absent in melanoma 1-like
117	CHFR	chr12:133416937-133464204	13.8052	8.9636	-0.623057	-0.931447	0.00095	0.0287411	checkpoint with forkhead and ring finger domains, E3 ubiquitin protein ligase
118	IL2RG	chrX:70327253-70331481	184.786	116.148	-0.669888	-1.0034	0.0001	0.00483436	interleukin 2 receptor, gamma
119	CSRNP1	chr3:39183341-39195102	13.0025	7.75688	-0.745236	-1.07604	5e-05	0.00253022	cysteine-serine-rich nuclear protein 1
120	RASL11A	chr13:27844463-27847827	28.0518	16.3487	-0.778917	-1.14078	5e-05	0.00253022	RAS-like, family 11, member A
121	TRIM40	chr6_ssto_hap7:1434344-1446965	8.22733	4.74728	-0.793322	-0.947648	0.00115	0.0328825	tripartite motif containing 40
122	CCND1	chr11:69455872-69469242	35.1482	20.1	-0.806255	-1.29038	5e-05	0.00253022	cyclin D1
123	NEU4	chr2:242750159-242758739	22.5719	11.8344	-0.931548	-1.3774	0.0002	0.00855198	sialidase 4
124	JUNB	chr19:12902309-12904125	155.867	81.4805	-0.935785	-1.35118	5e-05	0.00253022	jun B proto-oncogene
125	SFRP1	chr8:41119475-41166990	1.98826	1.03225	-0.945707	-0.911061	0.0013	0.0364311	secreted frizzled-related protein 1
126	WSCD1	chr17:5973933-6027747	8.34397	4.32447	-0.948211	-1.33837	5e-05	0.00253022	WSC domain containing 1
127	SHROOM2	chrX:9754495-9917481	1.27728	0.646232	-0.982945	-0.982276	0.00105	0.0310324	shroom family member 2
128	RNASE1	chr14:21269514-21271036	389.26	195.051	-0.996887	-1.30462	5e-05	0.00253022	ribonuclease, RNase A family, 1 (pancreatic)
129	C2orf54	chr2:241825464-241835573	3.81341	1.89158	-1.01149	-1.0019	0.0012	0.0340355	chromosome 2 open reading frame 54
130	CPE	chr4:166300096-166419482	17.0814	8.20547	-1.05777	-1.47635	5e-05	0.00253022	carboxypeptidase E
131	SLC6A14	chrX:115567746-115592625	24.1748	10.9202	-1.14651	-1.66814	5e-05	0.00253022	solute carrier family 6 (amino acid transporter), member 14
132	HBEGF	chr5:139712427-139726188	26.4006	11.5203	-1.19639	-1.49937	5e-05	0.00253022	heparin-binding EGF-like growth factor
133	BAMBI	chr10:28966423-28971868	20.2838	8.5125	-1.25267	-1.6757	5e-05	0.00253022	BMP and activin membrane-bound inhibitor
134	DPP10	chr2:115199898-116602326	1.38867	0.577355	-1.26618	-0.983487	0.0018	0.0462932	dipeptidyl-peptidase 10 (non-functional)
135	CHGA	chr14:93389444-93401638	219.861	71.1569	-1.62752	-1.87475	5e-05	0.00253022	chromogranin A
136	NEUROD1	chr2:182540832-182545392	1.56298	0.451763	-1.79066	-1.32339	5e-05	0.00253022	neuronal differentiation 1
137	VLDLR	chr9:2535654-2654485	7.39007	2.12055	-1.80115	-1.93695	5e-05	0.00253022	very low density lipoprotein receptor
138	RPPH1	chr14:20811229-20811570	123.418	30.3547	-2.02356	-1.31979	0.0002	0.00855198	ribonuclease P RNA component H1
139	NTRK2	chr9:87283372-87641985	3.91655	0.782151	-2.32407	-2.35444	5e-05	0.00253022	neurotrophic tyrosine kinase, receptor, type 2

## Sheet: Table_S5
Table S5. The list of 134 genes exclusively DE between HP and SSA/P.
	gene	locus	mean_HP	mean_SSA/P	log2FC	test_stat	p_value	padj_value	Description
1	MIR4800	chr4:2249159-2263739	0	37.3768	Inf	NA	0.00145	0.0397634	microRNA 4800
2	KLK8	chr19:51499263-51504958	0.16714	4.73814	4.8252	1.36454	0.00165	0.043632	kallikrein-related peptidase 8
3	DUSP27	chr1:167064086-167098402	0.362798	6.91204	4.25187	2.54159	5e-05	0.00253022	dual specificity phosphatase 27 (putative)
4	ANXA10	chr4:169013687-169108893	6.1821	51.8451	3.06804	3.1109	5e-05	0.00253022	annexin A10
5	CLDN18	chr3:137717657-137752494	0.207235	1.3726	2.72757	1.73052	0.00085	0.0265729	claudin 18
6	NMUR2	chr5:151771101-151784840	0.255197	1.59445	2.64337	1.34433	5e-05	0.00253022	neuromedin U receptor 2
7	HLA-DQB1	chr6_qbl_hap6:3858964-3866565	4.58871	23.8029	2.37498	2.45419	5e-05	0.00253022	major histocompatibility complex, class II, DQ beta 1
8	FEZF1-AS1	chr7:121941447-121950131	0.673252	3.10831	2.20691	1.67486	5e-05	0.00253022	FEZF1 antisense RNA 1
9	SULT1C2P1	chr2:108938693-108970254	0.254304	1.16763	2.19896	1.24565	0.00045	0.0161908	sulfotransferase family, cytosolic, 1C, member 2 pseudogene 1
10	SLCO1B3	chr12:20963637-21069843	0.43024	1.92421	2.16105	1.76643	0.0001	0.00483436	solute carrier organic anion transporter family, member 1B3
11	TDO2	chr4:156824844-156841558	0.507442	1.638	1.69062	1.29494	5e-05	0.00253022	tryptophan 2,3-dioxygenase
12	TCN1	chr11:59620280-59634041	2.32232	7.25181	1.64278	1.58201	5e-05	0.00253022	transcobalamin I (vitamin B12 binding protein, R binder family)
13	CCL8	chr17:32646065-32648421	1.46553	4.40977	1.58928	1.38142	5e-05	0.00253022	chemokine (C-C motif) ligand 8
14	NAT8B	chr2:73927635-73928467	1.87579	5.33145	1.50703	1.1102	5e-05	0.00253022	N-acetyltransferase 8B (GCN5-related, putative, gene/pseudogene)
15	PSCA	chr8:143751725-143764145	11.2318	31.229	1.47529	1.58096	5e-05	0.00253022	prostate stem cell antigen
16	LRRIQ4	chr3:169539709-169555560	0.459979	1.25506	1.44812	1.06519	0.00015	0.00674185	leucine-rich repeats and IQ motif containing 4
17	CTHRC1	chr8:104383742-104395232	0.851355	2.30946	1.43973	1.09391	0.00025	0.0102836	collagen triple helix repeat containing 1
18	SRMS	chr20:62171276-62178857	0.945083	2.4194	1.35614	1.26582	5e-05	0.00253022	src-related kinase lacking C-terminal regulatory tyrosine and N-terminal myristylation sites
19	MMP10	chr11:102641232-102651359	0.559075	1.40564	1.33011	0.940658	0.00075	0.0240342	matrix metallopeptidase 10
20	DMBT1	chr10:124320180-124403252	4.65644	11.3472	1.28504	1.4773	5e-05	0.00253022	deleted in malignant brain tumors 1
21	TRHDE	chr12:72647286-73059422	1.1722	2.85003	1.28176	1.45534	5e-05	0.00253022	thyrotropin-releasing hormone degrading enzyme
22	SLC52A1	chr17:4935896-4938727	0.511381	1.23154	1.26799	0.930955	0.00055	0.0185995	solute carrier family 52 (riboflavin transporter), member 1
23	PRAP1	chr10:135160843-135166187	81.4085	188.04	1.20779	1.8758	5e-05	0.00253022	proline-rich acidic protein 1
24	C4orf48	chr4:2043719-2045697	21.0494	48.1245	1.19299	1.17923	0.00015	0.00674185	chromosome 4 open reading frame 48
25	CD244	chr1:160799949-160832692	0.589044	1.23502	1.06809	0.886546	0.0015	0.0405029	CD244 molecule, natural killer cell receptor 2B4
26	S100A9	chr1:153330329-153333503	8.46303	17.4481	1.04383	0.99804	0.00025	0.0102836	S100 calcium binding protein A9
27	RBBP8NL	chr20:60985292-61002629	1.77443	3.62785	1.03176	1.21668	5e-05	0.00253022	RBBP8 N-terminal like
28	MNDA	chr1:158801167-158819270	1.7207	3.31916	0.947825	0.946508	0.00055	0.0185995	myeloid cell nuclear differentiation antigen
29	PRKXP1	chr15:101087956-101099488	0.710373	1.36251	0.939618	1.02287	0.0005	0.0174975	protein kinase, X-linked, pseudogene 1
30	NXPE2	chr11:114549199-114577652	2.50275	4.66333	0.897847	0.949668	0.00105	0.0310324	neurexophilin and PC-esterase domain family, member 2
31	KLRB1	chr12:9747869-9760497	11.0751	20.5502	0.891831	1.06723	0.0002	0.00855198	killer cell lectin-like receptor subfamily B, member 1
32	TRIP6	chr7:100464949-100471076	12.1039	22.2546	0.878639	1.21365	5e-05	0.00253022	thyroid hormone receptor interactor 6
33	C3	chr19:6677845-6720662	6.29021	11.507	0.871331	1.20975	5e-05	0.00253022	complement component 3
34	PEAR1	chr1:156863522-156886226	1.25274	2.28269	0.865649	0.921557	0.0009	0.0275843	platelet endothelial aggregation receptor 1
35	ANK3	chr10:61786055-62493284	4.82582	8.57117	0.828718	1.30329	5e-05	0.00253022	ankyrin 3, node of Ranvier (ankyrin G)
36	PRKCDBP	chr11:6340175-6341740	6.23495	11.0291	0.822867	0.964068	0.0018	0.0462932	protein kinase C, delta binding protein
37	CSF3R	chr1:36931643-36948915	1.10085	1.93755	0.815609	0.891313	0.0017	0.0443703	colony stimulating factor 3 receptor (granulocyte)
38	DDX60	chr4:169137441-169239958	10.7212	18.8226	0.812002	1.24662	5e-05	0.00253022	DEAD (Asp-Glu-Ala-Asp) box polypeptide 60
39	GPT2	chr16:46918307-46965201	7.21047	12.4443	0.787316	1.16273	0.0001	0.00483436	glutamic pyruvate transaminase (alanine aminotransferase) 2
40	SMOC2	chr6:168841830-169068674	4.50418	7.76021	0.784833	1.00079	0.00015	0.00674185	SPARC related modular calcium binding 2
41	MX2	chr21:42733949-42780869	2.27107	3.8705	0.769149	0.892322	0.00115	0.0328825	MX dynamin-like GTPase 2
42	FUOM	chr10:135168657-135171529	20.7935	35.2443	0.761256	0.897885	0.00165	0.043632	fucose mutarotase
43	PLEKHH2	chr2:43864438-43995126	1.34944	2.2419	0.732357	0.937892	0.0009	0.0275843	pleckstrin homology domain containing, family H (with MyTH4 domain) member 2
44	PRRT2	chr16:29823408-29827202	8.71496	14.4005	0.724553	1.01847	0.00015	0.00674185	proline-rich transmembrane protein 2
45	CCDC88A	chr2:55514977-55647057	0.976613	1.59088	0.703962	0.945912	0.0012	0.0340355	coiled-coil domain containing 88A
46	ENPP1	chr6:132129155-132216295	2.38019	3.87355	0.702575	1.03822	0.0002	0.00855198	ectonucleotide pyrophosphatase/phosphodiesterase 1
47	LCP1	chr13:46700057-46756459	17.7863	28.7009	0.690328	1.09323	5e-05	0.00253022	lymphocyte cytosolic protein 1 (L-plastin)
48	DISP2	chr15:40650433-40663256	6.09405	9.74716	0.677581	1.00001	0.00045	0.0161908	dispatched homolog 2 (Drosophila)
49	ATHL1	chr11:289137-295688	10.0201	15.984	0.673729	1.05013	0.0002	0.00855198	ATH1, acid trehalase-like 1 (yeast)
50	LOC730102	chr1:177975274-178007142	12.5883	19.8565	0.657524	1.05861	0.0002	0.00855198	quinone oxidoreductase-like protein 2 pseudogene
51	ACE2	chrX:15579155-15620192	8.38878	13.0153	0.633677	0.981194	0.0007	0.0225862	angiotensin I converting enzyme 2
52	ABCA7	chr19:1040101-1065570	4.2237	6.5174	0.62579	1.0186	0.0003	0.011756	ATP-binding cassette, sub-family A (ABC1), member 7
53	PTPRC	chr1:198608097-198726605	9.23534	14.119	0.612399	0.966085	0.0008	0.0252908	protein tyrosine phosphatase, receptor type, C
54	LAMB2	chr3:49158546-49170599	9.70165	14.5206	0.581803	0.918969	0.00065	0.0210696	laminin, beta 2 (laminin S)
55	ITGAV	chr2:187454789-187545629	13.1371	19.545	0.573152	0.915087	0.0016	0.0426303	integrin, alpha V
56	CNNM4	chr2:97426638-97477628	62.6813	43.6948	-0.520572	-0.845146	0.00155	0.0416929	cyclin and CBS domain divalent metal cation transport mediator 4
57	CYP2J2	chr1:60358979-60392423	29.6866	20.4098	-0.540544	-0.876239	0.0015	0.0405029	cytochrome P450, family 2, subfamily J, polypeptide 2
58	VDR	chr12:48235319-48298814	47.7047	32.508	-0.553338	-0.907874	0.00175	0.0452555	vitamin D (1,25- dihydroxyvitamin D3) receptor
59	KCTD10	chr12:109886459-109915155	30.87	20.8245	-0.567925	-0.947647	0.0003	0.011756	potassium channel tetramerization domain containing 10
60	NEDD9	chr6:11183530-11382581	30.0985	20.2952	-0.568549	-0.818625	0.00115	0.0328825	neural precursor cell expressed, developmentally down-regulated 9
61	PIM1	chr6:37137921-37143204	45.2316	30.413	-0.572642	-0.911066	0.00115	0.0328825	Pim-1 proto-oncogene, serine/threonine kinase
62	SIRT6	chr19:4174105-4182596	67.8764	45.4319	-0.579204	-1.00593	0.0005	0.0174975	sirtuin 6
63	MUC20	chr3:195447752-195460424	63.0837	42.2094	-0.579704	-0.915183	0.0016	0.0426303	mucin 20, cell surface associated
64	TMEM98	chr17:31254927-31268667	87.7974	58.681	-0.581285	-0.971167	0.0003	0.011756	transmembrane protein 98
65	CLCN2	chr3:184053716-184079439	37.6004	25.1289	-0.5814	-0.928075	0.00165	0.043632	chloride channel, voltage-sensitive 2
66	LEFTY1	chr1:226073981-226076846	62.0202	40.9382	-0.599291	-0.987695	0.00055	0.0185995	left-right determination factor 1
67	TBC1D22B	chr6:37179953-37300746	9.7307	6.41636	-0.600789	-0.858722	0.00175	0.0452555	TBC1 domain family, member 22B
68	ID1	chr20:30193085-30194317	236.626	154.065	-0.619072	-1.04613	0.0006	0.0199075	inhibitor of DNA binding 1, dominant negative helix-loop-helix protein
69	MIDN	chr19:1248551-1259142	61.3476	39.8627	-0.621968	-1.03703	0.0001	0.00483436	midnolin
70	JUND	chr19:18390503-18392466	142.415	92.2453	-0.626557	-1.08888	0.0004	0.0149263	jun D proto-oncogene
71	PDGFA	chr7:536896-559481	25.9254	16.6829	-0.635991	-1.00861	0.00035	0.013236	platelet-derived growth factor alpha polypeptide
72	DNTTIP1	chr20:44420575-44440066	29.9931	19.2204	-0.64199	-0.992963	0.0003	0.011756	deoxynucleotidyltransferase, terminal, interacting protein 1
73	SH2B3	chr12:111843751-111889427	11.6503	7.40973	-0.652871	-0.979943	0.00035	0.013236	SH2B adaptor protein 3
74	HSPA1A	chr6_qbl_hap6:3076937-3079366	18.8659	11.7354	-0.684919	-1.11998	0.00015	0.00674185	heat shock 70kDa protein 1A
75	ZFP36	chr19:39897486-39900052	149.928	93.1238	-0.687052	-0.963009	0.00075	0.0240342	ZFP36 ring finger protein
76	AQP3	chr9:33441151-33447631	11.7298	7.24194	-0.69573	-0.881601	0.00135	0.0376075	aquaporin 3 (Gill blood group)
77	DDAH2	chr6_ssto_hap7:3025633-3028856	87.305	53.774	-0.699156	-1.03297	0.00025	0.0102836	dimethylarginine dimethylaminohydrolase 2
78	SERTAD1	chr19:40928408-40931932	33.0369	20.1983	-0.709845	-1.07135	0.00015	0.00674185	SERTA domain containing 1
79	CD14	chr5:140011312-140013286	62.6881	38.0244	-0.721267	-1.10871	0.0002	0.00855198	CD14 molecule
80	LINC00675	chr17:10616638-10718481	54.2145	32.5911	-0.7342	-1.01186	0.00015	0.00674185	long intergenic non-protein coding RNA 675
81	CLDN4	chr7:73245192-73247023	720.192	432.858	-0.734486	-0.939783	0.0017	0.0443703	claudin 4
82	DENND2A	chr7:140218219-140302342	4.92197	2.95535	-0.735909	-0.907187	0.00145	0.0397634	DENN/MADD domain containing 2A
83	PDE9A	chr21:44073861-44195618	53.4809	31.8458	-0.747923	-0.991255	0.00055	0.0185995	phosphodiesterase 9A
84	PC	chr11:66615996-66725847	18.5874	11.0528	-0.74992	-0.944775	0.00115	0.0328825	pyruvate carboxylase
85	DES	chr2:220283098-220291461	20.1312	11.9082	-0.75748	-0.932283	0.0006	0.0199075	desmin
86	BTG2	chr1:203274663-203278729	77.532	45.5636	-0.766911	-1.00466	0.00105	0.0310324	BTG family, member 2
87	AVPI1	chr10:99437180-99447015	36.6183	21.076	-0.796966	-1.21815	5e-05	0.00253022	arginine vasopressin-induced 1
88	EMB	chr5:49692030-49737234	8.04343	4.61171	-0.802508	-1.24264	5e-05	0.00253022	embigin
89	KLF4	chr9:110247132-110252047	197.26	111.415	-0.824159	-1.24978	5e-05	0.00253022	Kruppel-like factor 4 (gut)
90	IER2	chr19:13261281-13265718	109.134	61.4653	-0.828253	-1.30376	5e-05	0.00253022	immediate early response 2
91	TPPP3	chr16:67423709-67427438	9.48202	5.32348	-0.832825	-0.929963	0.0019	0.0485103	tubulin polymerization-promoting protein family member 3
92	ILDR1	chr3:121706169-121741127	10.9861	6.12055	-0.843942	-1.2194	5e-05	0.00253022	immunoglobulin-like domain containing receptor 1
93	TPPP	chr5:659976-693510	3.08397	1.69284	-0.865342	-1.11543	5e-05	0.00253022	tubulin polymerization promoting protein
94	WNT5B	chr12:1726221-1756378	5.40776	2.89859	-0.899678	-0.971617	0.0009	0.0275843	wingless-type MMTV integration site family, member 5B
95	N4BP3	chr5:177540555-177553107	1.67956	0.89966	-0.900627	-0.998777	0.00065	0.0210696	NEDD4 binding protein 3
96	GREM1	chr15:33010204-33026870	5.55128	2.96301	-0.905757	-1.1283	0.00015	0.00674185	gremlin 1, DAN family BMP antagonist
97	NUPR1	chr16:28548661-28550495	68.185	35.669	-0.934784	-1.18704	5e-05	0.00253022	nuclear protein, transcriptional regulator, 1
98	ADAMTS1	chr21:28208605-28217728	3.84423	2.00856	-0.936531	-1.1259	5e-05	0.00253022	ADAM metallopeptidase with thrombospondin type 1 motif, 1
99	FRAS1	chr4:78978723-79465423	0.966271	0.489719	-0.980475	-1.16666	5e-05	0.00253022	Fraser extracellular matrix complex subunit 1
100	IER3	chr6_ssto_hap7:2043292-2044644	104.818	52.5225	-0.996881	-1.39888	5e-05	0.00253022	immediate early response 3
101	RHOB	chr2:20646834-20649201	57.487	28.4646	-1.01407	-1.42244	5e-05	0.00253022	ras homolog family member B
102	CAP2	chr6:17393735-17558023	1.18197	0.583751	-1.01777	-0.889775	0.0012	0.0340355	CAP, adenylate cyclase-associated protein, 2 (yeast)
103	P3H2	chr3:189674516-189840226	18.5168	9.08168	-1.0278	-1.48733	5e-05	0.00253022	prolyl 3-hydroxylase 2
104	MTRNR2L1	chr17:22022436-22023991	157.373	76.5445	-1.03982	-1.43787	5e-05	0.00253022	MT-RNR2-like 1
105	MST1P2	chr1:16972068-16976915	3.53575	1.67671	-1.07638	-1.03324	0.0006	0.0199075	macrophage stimulating 1 (hepatocyte growth factor-like) pseudogene 2
106	CELSR1	chr22:46756730-46933067	2.15657	0.983223	-1.13315	-1.4882	5e-05	0.00253022	cadherin, EGF LAG seven-pass G-type receptor 1
107	LYPD6B	chr2:149894980-150071772	3.68775	1.66833	-1.14434	-1.02135	5e-05	0.00253022	LY6/PLAUR domain containing 6B
108	ZNF334	chr20:45128268-45142198	1.01551	0.435658	-1.22093	-0.937693	0.00095	0.0287411	zinc finger protein 334
109	FAR2P2	chr2:131174325-131186119	0.9425	0.387971	-1.28054	-0.976414	0.00085	0.0265729	fatty acyl CoA reductase 2 pseudogene 2
110	SOX8	chr16:1031807-1036979	1.63943	0.671363	-1.28803	-1.06748	0.0015	0.0405029	SRY (sex determining region Y)-box 8
111	ITLN1	chr1:160846329-160854960	592.604	242.612	-1.28842	-1.35664	5e-05	0.00253022	intelectin 1 (galactofuranose binding)
112	RRAD	chr16:66955581-66959439	2.59247	1.05999	-1.29027	-0.955463	0.0014	0.0387701	Ras-related associated with diabetes
113	VSTM2L	chr20:36531498-36573747	1.23618	0.483144	-1.35537	-0.966192	0.0011	0.0321721	V-set and transmembrane domain containing 2 like
114	GP2	chr16:20321810-20338835	3.4388	1.21555	-1.5003	-1.3726	5e-05	0.00253022	glycoprotein 2 (zymogen granule membrane)
115	PPP1R3G	chr6:5085719-5087455	3.673	1.28304	-1.5174	-1.26614	0.00015	0.00674185	protein phosphatase 1, regulatory subunit 3G
116	PEG10	chr7:94285636-94299006	1.3806	0.465792	-1.56753	-1.39114	5e-05	0.00253022	paternally expressed 10
117	BEX1	chrX:102317580-102319168	2.45463	0.80877	-1.60171	-0.949253	0.0016	0.0426303	brain expressed, X-linked 1
118	SLC18A1	chr8:20002365-20040717	2.63415	0.861081	-1.61311	-1.43081	5e-05	0.00253022	solute carrier family 18 (vesicular monoamine transporter), member 1
119	KLK15	chr19:51328544-51334779	7.78142	2.53763	-1.61655	-1.51796	5e-05	0.00253022	kallikrein-related peptidase 15
120	RFX6	chr6:117198375-117253326	0.92929	0.25933	-1.84134	-1.38372	5e-05	0.00253022	regulatory factor X, 6
121	SCG3	chr15:51973549-52013223	1.07127	0.286776	-1.90132	-1.26094	0.0005	0.0174975	secretogranin III
122	TTR	chr18:29171729-29178986	5.66314	1.49717	-1.91936	-1.25693	5e-05	0.00253022	transthyretin
123	PYY2	chr17:26553588-26555085	1.76138	0.45558	-1.95093	-1.0473	0.00185	0.0474058	peptide YY, 2 (pseudogene)
124	RUNDC3A	chr17:42385926-42396038	1.13126	0.288717	-1.9702	-1.2199	0.00045	0.0161908	RUN domain containing 3A
125	HOXD9	chr2:176987412-176989645	10.7049	2.59735	-2.04315	-2.0486	5e-05	0.00253022	homeobox D9
126	TMPRSS6	chr22:37461475-37505603	1.3976	0.338453	-2.04593	-1.68446	5e-05	0.00253022	transmembrane protease, serine 6
127	NCCRP1	chr19:39687603-39692522	1.35441	0.315403	-2.1024	-1.20053	0.0003	0.011756	non-specific cytotoxic cell receptor protein 1 homolog (zebrafish)
128	CRYBA2	chr2:219854911-219858127	7.02173	1.54175	-2.18725	-1.32006	0.0003	0.011756	crystallin, beta A2
129	NKX2-2	chr20:21491659-21494664	0.961151	0.205983	-2.22224	-1.29559	0.00035	0.013236	NK2 homeobox 2
130	LOC441454	chr9:99671356-99672737	1.71438	0.36307	-2.23937	-1.26818	0.0001	0.00483436	prothymosin, alpha pseudogene
131	HOXD10	chr2:176981491-176984670	10.0207	1.7156	-2.5462	-2.51944	5e-05	0.00253022	homeobox D10
132	OR51E2	chr11:4701400-4719076	6.33161	0.660651	-3.26061	-2.29537	5e-05	0.00253022	olfactory receptor, family 51, subfamily E, member 2
133	COL2A1	chr12:48366747-48398285	1.36483	0.13693	-3.3172	-2.61554	5e-05	0.00253022	collagen, type II, alpha 1
134	ALDH1A2	chr15:58245621-58358121	1.12951	0.100511	-3.49027	-1.80769	0.001	0.0299957	aldehyde dehydrogenase 1 family, member A2

## Sheet: Table_S6
Table S6. The list of 1058 genes exclusively DE between CR and SSA/P samples.
	gene	locus	mean_CR	mean_SSA/P	log2FC	test_stat	p_value	padj_value	Description
1	KLK6	chr19:51461886-51472929	0	2.30875	Inf	NA	5e-05	0.000797303	kallikrein-related peptidase 6
2	CASC19	chr8:128200030-128209872	0	4.02497	Inf	NA	5e-05	0.000797303	cancer susceptibility candidate 19 (non-protein coding)
3	MIR4687	chr11:3876932-4114440	0	12.0402	Inf	NA	0.00025	0.00337583	microRNA 4687
4	MIR6727	chr1:1243993-1260067	0	378.269	Inf	NA	0.00035	0.00454872	microRNA 6727
5	FAM25A	chr10:88780045-88784487	0.0634731	6.53653	6.68624	1.05617	0.0001	0.00150818	family with sequence similarity 25, member A
6	HTR1D	chr1:23518387-23521222	0.132662	10.2899	6.27732	4.14724	5e-05	0.000797303	5-hydroxytryptamine (serotonin) receptor 1D, G protein-coupled
7	CDH3	chr16:68678150-68732957	0.143784	9.01643	5.97058	3.8662	5e-05	0.000797303	cadherin 3, type 1, P-cadherin (placental)
8	PIWIL1	chr12:130822432-130856877	0.0489011	2.21266	5.49977	2.91099	5e-05	0.000797303	piwi-like RNA-mediated gene silencing 1
9	AFAP1-AS1	chr4:7755816-7941653	0.033406	1.30574	5.28862	0.861121	0.00015	0.00218115	AFAP1 antisense RNA 1
10	PRSS22	chr16:2902727-2908171	0.675619	25.5256	5.23959	4.3123	5e-05	0.000797303	protease, serine, 22
11	EPHX4	chr1:92495532-92529093	0.19181	6.73629	5.1342	3.10852	5e-05	0.000797303	epoxide hydrolase 4
12	KRT7	chr12:52626953-52642709	0.216927	7.16605	5.0459	2.92644	5e-05	0.000797303	keratin 7, type II
13	KLHL30	chr2:239047362-239061547	0.0508491	1.59701	4.97301	2.5795	5e-05	0.000797303	kelch-like family member 30
14	MYBPC1	chr12:101988708-102079658	0.105692	3.15757	4.90087	3.30265	5e-05	0.000797303	myosin binding protein C, slow type
15	SAA1	chr11:18287807-18291523	0.284088	8.21202	4.85333	1.83951	0.0006	0.00721627	serum amyloid A1
16	CXCL11	chr4:76932332-77033955	0.170161	4.6999	4.78766	1.59482	0.00575	0.0454618	chemokine (C-X-C motif) ligand 11
17	SH3PXD2A-AS1	chr10:105353783-105615164	0.293987	8.07607	4.77983	0.809081	5e-05	0.000797303	SH3PXD2A antisense RNA 1
18	SFTA2	chr6_qbl_hap6:2192097-2192923	0.0665524	1.78841	4.74804	0.949231	5e-05	0.000797303	surfactant associated 2
19	DUSP4	chr8:29190578-29208267	0.404943	9.96081	4.62047	4.75198	5e-05	0.000797303	dual specificity phosphatase 4
20	DUOXA1	chr15:45406522-45422075	0.687998	15.6884	4.51115	1.68125	5e-05	0.000797303	dual oxidase maturation factor 1
21	CRNDE	chr16:54952776-54963101	0.187341	3.74828	4.32249	1.73582	0.0003	0.00396794	colorectal neoplasia differentially expressed (non-protein coding)
22	SAA2	chr11:18252901-18270221	0.217246	4.23498	4.28495	1.8968	0.0009	0.0100573	serum amyloid A2
23	CCAT1	chr8:128219626-128231513	0.137237	2.62231	4.25609	2.61815	5e-05	0.000797303	colon cancer associated transcript 1 (non-protein coding)
24	PDX1	chr13:28403895-28500451	0.244157	4.60982	4.23883	3.12417	5e-05	0.000797303	pancreatic and duodenal homeobox 1
25	SSTR5	chr16:1114081-1131454	0.0935876	1.63794	4.12942	1.44801	0.0006	0.00721627	somatostatin receptor 5
26	LINC00520	chr14:56247852-56263392	0.560015	8.75785	3.96704	3.32224	5e-05	0.000797303	long intergenic non-protein coding RNA 520
27	KRT80	chr12:52562779-52585784	0.0845739	1.28436	3.92469	2.50839	5e-05	0.000797303	keratin 80, type II
28	UGT1A3	chr2:234526290-234681951	0.214675	2.8972	3.75443	0.335501	0.00075	0.00863961	UDP glucuronosyltransferase 1 family, polypeptide A3
29	FOSL1	chr11:65659691-65667997	0.184439	2.46012	3.73751	2.33939	5e-05	0.000797303	FOS-like antigen 1
30	C11orf91	chr11:33719653-33722286	0.211881	2.64526	3.64208	1.81036	0.00035	0.00454872	chromosome 11 open reading frame 91
31	MDFI	chr6:41606194-41621982	0.589781	7.08385	3.58628	3.12914	5e-05	0.000797303	MyoD family inhibitor
32	LMO7DN	chr13:76445173-76457948	0.147773	1.72459	3.5448	1.84466	0.0001	0.00150818	LMO7 downstream neighbor
33	KCTD14	chr11:77726760-77850699	0.303546	3.51648	3.53414	0.586145	0.0059	0.0464666	potassium channel tetramerization domain containing 14
34	SSTR5-AS1	chr16:1114081-1131454	0.493864	5.47068	3.46954	2.60619	5e-05	0.000797303	SSTR5 antisense RNA 1
35	KCP	chr7:128516918-128550773	0.3198	3.30718	3.37036	3.10953	5e-05	0.000797303	kielin/chordin-like protein
36	CLDN14	chr21:37832919-37948867	0.158212	1.6354	3.36971	1.2895	5e-05	0.000797303	claudin 14
37	DUOX2	chr15:45384851-45406359	11.8424	118.719	3.32552	1.75584	5e-05	0.000797303	dual oxidase 2
38	GJC2	chr1:228337414-228347527	0.160961	1.58884	3.30319	1.95612	0.00015	0.00218115	gap junction protein, gamma 2, 47kDa
39	SLC6A20	chr3:45796940-45838035	1.5253	15.006	3.29837	4.52342	5e-05	0.000797303	solute carrier family 6 (proline IMINO transporter), member 20
40	C2CD4A	chr15:62359175-62363116	0.23664	2.24251	3.24435	2.4091	5e-05	0.000797303	C2 calcium-dependent domain containing 4A
41	MYEOV	chr11:69061621-69064754	2.606	24.672	3.24297	3.74977	5e-05	0.000797303	myeloma overexpressed
42	TFAP2A	chr6:10396915-10419797	0.195508	1.8001	3.20278	2.14237	5e-05	0.000797303	transcription factor AP-2 alpha (activating enhancer binding protein 2 alpha)
43	TNFSF9	chr19:6531009-6535939	0.207465	1.75416	3.07984	1.66535	5e-05	0.000797303	tumor necrosis factor (ligand) superfamily, member 9
44	SEC14L2	chr22:30792929-30821291	0.442085	3.71612	3.0714	2.89248	5e-05	0.000797303	SEC14-like lipid binding 2
45	PLA2G2F	chr1:20465822-20476879	0.156911	1.23857	2.98066	1.44661	5e-05	0.000797303	phospholipase A2, group IIF
46	C6orf223	chr6:43968336-43973694	0.969619	7.57182	2.96515	2.90143	5e-05	0.000797303	chromosome 6 open reading frame 223
47	IRX2	chr5:2746278-2751769	0.194819	1.49506	2.94	1.90045	5e-05	0.000797303	iroquois homeobox 2
48	SIM2	chr21:38071990-38122510	0.273286	2.06206	2.91561	2.2773	5e-05	0.000797303	single-minded family bHLH transcription factor 2
49	SLC4A11	chr20:3208062-3219887	0.307488	2.31815	2.91437	2.38975	5e-05	0.000797303	solute carrier family 4, sodium borate transporter, member 11
50	TTC9	chr14:71108503-71142077	0.619483	4.64151	2.90546	3.30921	5e-05	0.000797303	tetratricopeptide repeat domain 9
51	TMPRSS3	chr21:43791995-43816955	0.526403	3.86106	2.87476	2.27448	5e-05	0.000797303	transmembrane protease, serine 3
52	SLC16A4	chr1:110905472-110933704	1.07517	7.5402	2.81004	2.85594	5e-05	0.000797303	solute carrier family 16, member 4
53	XKR9	chr8:71581599-71648177	0.638479	4.40064	2.785	2.88057	5e-05	0.000797303	XK, Kell blood group complex subunit-related family, member 9
54	IL1RN	chr2:113875469-113891593	3.40289	23.1923	2.76882	3.41563	5e-05	0.000797303	interleukin 1 receptor antagonist
55	C2CD4B	chr15:62455736-62457482	0.534622	3.61739	2.75836	2.02674	5e-05	0.000797303	C2 calcium-dependent domain containing 4B
56	IL1B	chr2:113587336-113594356	1.41313	9.46818	2.74419	2.66876	5e-05	0.000797303	interleukin 1, beta
57	DSG3	chr18:29027731-29058665	0.208435	1.37387	2.72057	2.36964	5e-05	0.000797303	desmoglein 3
58	ANXA1	chr9:75766780-75785307	25.3437	161.244	2.66955	4.38763	5e-05	0.000797303	annexin A1
59	MTCL1	chr18:8717368-8832775	0.477206	2.94904	2.62756	2.93505	5e-05	0.000797303	microtubule crosslinking factor 1
60	CXCL1	chr4:74735108-74737019	3.81297	23.3714	2.61576	3.02167	5e-05	0.000797303	chemokine (C-X-C motif) ligand 1 (melanoma growth stimulating activity, alpha)
61	CHAC1	chr15:41245635-41248717	1.71579	10.3509	2.59281	2.51187	5e-05	0.000797303	ChaC glutathione-specific gamma-glutamylcyclotransferase 1
62	CXCL3	chr4:74902311-74904490	2.22114	13.2961	2.58163	2.51795	5e-05	0.000797303	chemokine (C-X-C motif) ligand 3
63	AHNAK2	chr14:105403590-105444694	0.283516	1.69669	2.58122	3.20169	5e-05	0.000797303	AHNAK nucleoprotein 2
64	IL33	chr9:6215785-6257983	1.68973	10.0373	2.5705	3.20527	5e-05	0.000797303	interleukin 33
65	SYT12	chr11:66790189-66818334	0.272007	1.56906	2.52819	1.60476	5e-05	0.000797303	synaptotagmin XII
66	IRAK2	chr3:10206562-10285427	1.07366	6.18599	2.52647	2.8565	5e-05	0.000797303	interleukin-1 receptor-associated kinase 2
67	TM4SF1	chr3:149086804-149104370	24.3639	139.658	2.51908	4.26783	5e-05	0.000797303	transmembrane 4 L six family member 1
68	CDSN	chr6_qbl_hap6:2378425-2403713	0.678408	3.83946	2.50068	1.41479	0.0004	0.00505954	corneodesmosin
69	GRHL1	chr2:10091791-10142412	0.244001	1.3353	2.4522	1.91676	5e-05	0.000797303	grainyhead-like transcription factor 1
70	PHLDA1	chr12:76419226-76425556	2.67332	14.4971	2.43907	3.70402	5e-05	0.000797303	pleckstrin homology-like domain, family A, member 1
71	SERPINE2	chr2:224839764-224904036	8.43985	43.3435	2.36053	3.55978	5e-05	0.000797303	serpin peptidase inhibitor, clade E (nexin, plasminogen activator inhibitor type 1), member 2
72	SRD5A3	chr4:56212387-56251747	2.94693	14.7558	2.32399	3.48974	5e-05	0.000797303	steroid 5 alpha-reductase 3
73	PLEKHN1	chr1:901876-910484	0.474523	2.36978	2.3202	1.93622	5e-05	0.000797303	pleckstrin homology domain containing, family N member 1
74	DUOX1	chr15:45422191-45457776	0.433803	2.1098	2.28199	2.24661	5e-05	0.000797303	dual oxidase 1
75	FADS2	chr11:61567096-61634826	2.55423	12.2709	2.26427	2.12869	5e-05	0.000797303	fatty acid desaturase 2
76	PHLDA2	chr11:2949502-2950650	15.1298	72.4627	2.25984	2.93844	5e-05	0.000797303	pleckstrin homology-like domain, family A, member 2
77	RTN4R	chr22:20228937-20255816	1.46871	6.95169	2.24281	2.31841	5e-05	0.000797303	reticulon 4 receptor
78	WFDC21P	chr17:58160926-58165828	1.08819	4.99531	2.19864	1.49184	5e-05	0.000797303	WAP four-disulfide core domain 21, pseudogene
79	TNFRSF11B	chr8:119935795-119964383	1.9617	8.82939	2.17021	2.72163	5e-05	0.000797303	tumor necrosis factor receptor superfamily, member 11b
80	CLIC3	chr9:139889059-139891024	2.05208	9.10242	2.14916	1.71545	5e-05	0.000797303	chloride intracellular channel 3
81	S100A2	chr1:153533584-153538306	0.548865	2.425	2.14346	1.27386	0.0004	0.00505954	S100 calcium binding protein A2
82	NAT8	chr2:73867849-73869537	1.25774	5.55504	2.14297	1.60802	5e-05	0.000797303	N-acetyltransferase 8 (GCN5-related, putative)
83	TRIM7	chr5:180620923-180632293	3.11501	13.6068	2.12702	2.06972	5e-05	0.000797303	tripartite motif containing 7
84	RGS2	chr1:192778168-192781407	10.9197	47.5557	2.12269	3.32584	5e-05	0.000797303	regulator of G-protein signaling 2
85	ZSCAN12P1	chr6:28058584-28063493	0.55375	2.36474	2.09438	2.02181	5e-05	0.000797303	zinc finger and SCAN domain containing 12 pseudogene 1
86	ELFN1-AS1	chr7:1748797-1787590	0.387177	1.63508	2.0783	0.915369	0.00515	0.0416223	ELFN1 antisense RNA 1
87	TNFRSF12A	chr16:3070312-3072383	7.11768	29.7706	2.06441	2.52037	5e-05	0.000797303	tumor necrosis factor receptor superfamily, member 12A
88	MYPN	chr10:69865873-69971773	0.382874	1.59888	2.06212	1.98602	5e-05	0.000797303	myopalladin
89	KIAA0895	chr7:36363758-36493401	0.655482	2.69635	2.04038	1.28279	0.0006	0.00721627	KIAA0895
90	ENTPD3	chr3:40428646-40494799	0.597165	2.44374	2.03289	1.68017	5e-05	0.000797303	ectonucleoside triphosphate diphosphohydrolase 3
91	ADAMTSL5	chr19:1505016-1513188	1.06354	4.31094	2.01913	2.02787	5e-05	0.000797303	ADAMTS-like 5
92	STX1A	chr7:73113534-73134017	1.23528	4.95164	2.00307	1.93995	5e-05	0.000797303	syntaxin 1A (brain)
93	ME1	chr6:83920109-84140938	7.98876	31.8891	1.99702	3.33087	5e-05	0.000797303	malic enzyme 1, NADP(+)-dependent, cytosolic
94	ANXA3	chr4:79472741-79531605	18.2551	72.6841	1.99334	3.37113	5e-05	0.000797303	annexin A3
95	TM4SF1-AS1	chr3:149086804-149104370	0.27113	1.07414	1.98613	0.217399	0.00475	0.0388766	TM4SF1 antisense RNA 1
96	C10orf10	chr10:45455218-45490172	3.10818	12.268	1.98076	1.31772	0.00105	0.0114628	chromosome 10 open reading frame 10
97	LRRC8E	chr19:7953389-7966908	0.604286	2.3675	1.97006	1.9369	5e-05	0.000797303	leucine rich repeat containing 8 family, member E
98	CATSPERB	chr14:92047117-92198413	0.859946	3.36839	1.96974	2.19817	5e-05	0.000797303	catsper channel auxiliary subunit beta
99	CCNO	chr5:54526980-54529508	1.46428	5.7068	1.96249	1.57227	5e-05	0.000797303	cyclin O
100	MIR614	chr12:13068762-13068852	673.598	2602.29	1.94982	1.41798	5e-05	0.000797303	microRNA 614
101	C17orf67	chr17:54869273-54911256	0.975077	3.74385	1.94093	1.79193	5e-05	0.000797303	chromosome 17 open reading frame 67
102	ETV4	chr17:41605210-41623800	2.02353	7.72856	1.93333	2.10965	5e-05	0.000797303	ets variant 4
103	CAPN11	chr6:44126547-44152139	0.653737	2.46767	1.91637	1.53961	5e-05	0.000797303	calpain 11
104	SMOX	chr20:4129425-4168394	2.20616	8.15514	1.88618	2.12039	5e-05	0.000797303	spermine oxidase
105	ARX	chrX:25021812-25034065	0.343629	1.25513	1.86891	1.39698	0.00015	0.00218115	aristaless related homeobox
106	TSPAN5	chr4:99391517-99579812	1.40436	5.06303	1.85008	2.24338	5e-05	0.000797303	tetraspanin 5
107	TIMP1	chrX:47420498-47479256	61.0924	216.381	1.82451	1.94239	5e-05	0.000797303	TIMP metallopeptidase inhibitor 1
108	ARNTL2	chr12:27485786-27599567	0.852902	3.00349	1.81619	2.43795	5e-05	0.000797303	aryl hydrocarbon receptor nuclear translocator-like 2
109	PARP8	chr5:49961732-50142356	1.43219	5.02371	1.81053	2.65987	5e-05	0.000797303	poly (ADP-ribose) polymerase family, member 8
110	OTUB2	chr14:94492723-94515276	0.649955	2.27432	1.80702	1.86789	5e-05	0.000797303	OTU deubiquitinase, ubiquitin aldehyde binding 2
111	MPP3	chr17:41878166-41910547	0.531889	1.85895	1.80529	1.72484	5e-05	0.000797303	membrane protein, palmitoylated 3 (MAGUK p55 subfamily member 3)
112	EIF5A2	chr3:170606203-170626426	0.333581	1.14332	1.77711	1.81697	5e-05	0.000797303	eukaryotic translation initiation factor 5A2
113	RHOD	chr11:66824288-66839488	8.98437	30.7091	1.77318	2.30274	5e-05	0.000797303	ras homolog family member D
114	ASPHD2	chr22:26825279-26840978	1.81805	6.193	1.76825	2.16109	5e-05	0.000797303	aspartate beta-hydroxylase domain containing 2
115	STRIP2	chr7:129074273-129128239	0.801609	2.72878	1.76729	1.86583	5e-05	0.000797303	striatin interacting protein 2
116	INSC	chr11:15133969-15268756	1.32379	4.50148	1.76572	1.90283	5e-05	0.000797303	inscuteable homolog (Drosophila)
117	SPTBN2	chr11:66452719-66488870	0.651545	2.21174	1.76325	2.04075	5e-05	0.000797303	spectrin, beta, non-erythrocytic 2
118	PF4	chr4:74846541-74847841	0.41701	1.39848	1.74571	1.00234	0.00305	0.0272236	platelet factor 4
119	ALPPL2	chr2:233271551-233275424	0.395848	1.31818	1.73552	1.25912	5e-05	0.000797303	alkaline phosphatase, placental-like 2
120	CD82	chr11:44587140-44641315	18.8832	62.7403	1.73229	2.81264	5e-05	0.000797303	CD82 molecule
121	HAPLN4	chr19:19366451-19373596	0.529832	1.74753	1.72171	1.5302	5e-05	0.000797303	hyaluronan and proteoglycan link protein 4
122	LOC100130705	chr7:128506463-128512101	0.776692	2.55889	1.7201	1.65052	5e-05	0.000797303	uncharacterized LOC100130705
123	ARFGAP3	chr22:43192531-43253408	13.9687	45.6833	1.70947	2.973	5e-05	0.000797303	ADP-ribosylation factor GTPase activating protein 3
124	LDLR	chr19:11200037-11244505	11.165	36.2038	1.69715	2.73997	5e-05	0.000797303	low density lipoprotein receptor
125	UNC13D	chr17:73823307-73840798	9.639	30.9746	1.68413	2.84203	5e-05	0.000797303	unc-13 homolog D (C. elegans)
126	GPRIN1	chr5:176022802-176037131	2.97509	9.37115	1.6553	2.30574	5e-05	0.000797303	G protein regulated inducer of neurite outgrowth 1
127	LAMC2	chr1:183155173-183214262	15.0784	47.4108	1.65273	2.58456	5e-05	0.000797303	laminin, gamma 2
128	TRIB3	chr20:361307-378203	2.04524	6.38989	1.64352	1.82578	5e-05	0.000797303	tribbles pseudokinase 3
129	SLC5A9	chr1:48688356-48714316	0.966663	3.01835	1.64267	1.77508	5e-05	0.000797303	solute carrier family 5 (sodium/sugar cotransporter), member 9
130	ITGA2	chr5:52285155-52390609	4.92894	15.2424	1.62874	2.74648	5e-05	0.000797303	integrin, alpha 2 (CD49B, alpha 2 subunit of VLA-2 receptor)
131	SESTD1	chr2:179966418-180129350	1.58419	4.88292	1.624	2.73705	5e-05	0.000797303	SEC14 and spectrin domains 1
132	SIGLEC12	chr19:51994480-52005043	0.796847	2.42141	1.60347	1.3812	5e-05	0.000797303	sialic acid binding Ig-like lectin 12 (gene/pseudogene)
133	HSPA4L	chr4:128703452-128754526	0.669239	2.02352	1.59628	1.6408	5e-05	0.000797303	heat shock 70kDa protein 4-like
134	BTNL9	chr5:180467224-180488523	1.1199	3.36322	1.58648	1.68998	5e-05	0.000797303	butyrophilin-like 9
135	BACE2	chr21:42539727-42654461	8.51627	25.3846	1.57566	2.72577	5e-05	0.000797303	beta-site APP-cleaving enzyme 2
136	PRDM8	chr4:81106423-81125482	0.706205	2.08813	1.56405	1.40373	5e-05	0.000797303	PR domain containing 8
137	TUBB2A	chr6:3153901-3157783	6.9633	20.5242	1.55948	2.16327	5e-05	0.000797303	tubulin, beta 2A class IIa
138	ZG16B	chr16:2880172-2882285	25.286	73.8467	1.54619	2.32675	5e-05	0.000797303	zymogen granule protein 16B
139	CELSR3	chr3:48673895-48700348	0.494003	1.42177	1.5251	1.83383	5e-05	0.000797303	cadherin, EGF LAG seven-pass G-type receptor 3
140	MET	chr7:116312458-116438440	6.21164	17.8377	1.52188	2.69235	5e-05	0.000797303	MET proto-oncogene, receptor tyrosine kinase
141	TMEM163	chr2:135213329-135476571	0.48058	1.3699	1.51122	1.02739	0.0004	0.00505954	transmembrane protein 163
142	SLC28A3	chr9:86890764-86983413	0.384036	1.08215	1.49458	1.37863	5e-05	0.000797303	solute carrier family 28 (concentrative nucleoside transporter), member 3
143	LPL	chr8:19796581-19824770	0.375154	1.04829	1.48249	1.2992	5e-05	0.000797303	lipoprotein lipase
144	TRIM16	chr17:15531279-15586193	4.49255	12.546	1.48162	2.22015	5e-05	0.000797303	tripartite motif containing 16
145	TPK1	chr7:144149033-144533146	4.47165	12.3804	1.46918	2.12665	5e-05	0.000797303	thiamin pyrophosphokinase 1
146	ADM2	chr22:50919984-50924866	1.614	4.45704	1.46545	1.77269	5e-05	0.000797303	adrenomedullin 2
147	C8G	chr9:139839697-139841426	3.94447	10.7873	1.45143	1.3472	5e-05	0.000797303	complement component 8, gamma polypeptide
148	S100A11	chr1:152004981-152009511	295.159	806.033	1.44935	2.44124	5e-05	0.000797303	S100 calcium binding protein A11
149	RAPGEF3	chr12:48128452-48152889	1.60132	4.33896	1.43809	1.95834	5e-05	0.000797303	Rap guanine nucleotide exchange factor (GEF) 3
150	TM4SF5	chr17:4675186-4686506	21.662	58.6906	1.43797	1.90636	5e-05	0.000797303	transmembrane 4 L six family member 5
151	BMP7	chr20:55743808-55841707	0.870846	2.35564	1.43563	1.53349	5e-05	0.000797303	bone morphogenetic protein 7
152	SYT8	chr11:1855539-1858751	0.798036	2.15409	1.43255	1.08447	0.00055	0.00669434	synaptotagmin VIII
153	SSUH2	chr3:8661085-8693764	3.546	9.56645	1.43179	1.70219	5e-05	0.000797303	ssu-2 homolog (C. elegans)
154	DPP4	chr2:162848754-162931052	12.2211	32.9672	1.43166	2.42821	5e-05	0.000797303	dipeptidyl-peptidase 4
155	FAM83H-AS1	chr8:144816309-144828507	2.06709	5.55501	1.42619	1.71317	5e-05	0.000797303	FAM83H antisense RNA 1 (head to head)
156	LMO7	chr13:76123615-76434006	24.9155	66.8869	1.42468	2.18519	5e-05	0.000797303	LIM domain 7
157	SLC7A4	chr22:21383006-21386847	1.46212	3.87688	1.40683	1.2899	5e-05	0.000797303	solute carrier family 7, member 4
158	MLPH	chr2:238395052-238463961	20.3212	53.6399	1.40032	2.42277	5e-05	0.000797303	melanophilin
159	ERRFI1	chr1:8071778-8086393	12.8829	34.0001	1.40008	2.39315	5e-05	0.000797303	ERBB receptor feedback inhibitor 1
160	ARHGAP29	chr1:94634462-94703307	0.548542	1.44498	1.39737	1.75887	5e-05	0.000797303	Rho GTPase activating protein 29
161	MUC3A	chr7:100547051-100611619	25.3835	66.3549	1.38631	2.25578	5e-05	0.000797303	mucin 3A, cell surface associated
162	ISG15	chr1:948846-949919	20.7283	53.9227	1.37929	1.83558	5e-05	0.000797303	ISG15 ubiquitin-like modifier
163	PMAIP1	chr18:57567191-57571538	1.69696	4.38825	1.37069	1.50294	5e-05	0.000797303	phorbol-12-myristate-13-acetate-induced protein 1
164	ZMYND15	chr17:4643309-4649414	1.08492	2.80361	1.3697	1.28919	5e-05	0.000797303	zinc finger, MYND-type containing 15
165	PPL	chr16:4932507-4987136	1.84965	4.76513	1.36526	1.9783	5e-05	0.000797303	periplakin
166	LPGAT1	chr1:211916798-212004114	8.03146	20.49	1.35119	2.52445	5e-05	0.000797303	lysophosphatidylglycerol acyltransferase 1
167	AGR2	chr7:16832263-16844738	1120.97	2856.3	1.34941	1.42635	5e-05	0.000797303	anterior gradient 2, protein disulphide isomerase family member
168	GATSL2	chr7:74601103-74988276	0.609652	1.54402	1.34064	1.53256	5e-05	0.000797303	GATS protein-like 2
169	CDKN2A	chr9:21967137-21994490	0.564496	1.42688	1.33783	0.763429	0.00345	0.0300567	cyclin-dependent kinase inhibitor 2A
170	ZC3H12A	chr1:37940118-37949978	8.19393	20.5843	1.32892	2.07832	5e-05	0.000797303	zinc finger CCCH-type containing 12A
171	ALDH3B1	chr11:67776016-67796749	9.35831	23.4524	1.32542	2.16764	5e-05	0.000797303	aldehyde dehydrogenase 3 family, member B1
172	NDUFC2-KCTD14	chr11:77726760-77850699	9.47255	23.7005	1.32309	1.112	0.00025	0.00337583	NDUFC2-KCTD14 readthrough
173	GIPR	chr19:46171501-46185717	5.98261	14.8729	1.31384	1.74955	5e-05	0.000797303	gastric inhibitory polypeptide receptor
174	ZNF165	chr6:28048481-28057340	1.69489	4.20023	1.30928	1.51456	5e-05	0.000797303	zinc finger protein 165
175	GMPR	chr6:16238810-16295780	2.15453	5.32478	1.30535	1.37417	5e-05	0.000797303	guanosine monophosphate reductase
176	RTN2	chr19:45988545-46000313	3.17252	7.82837	1.30308	1.18173	5e-05	0.000797303	reticulon 2
177	TYRO3	chr15:41851219-41871536	0.549977	1.35527	1.30113	1.22813	0.0002	0.00279921	TYRO3 protein tyrosine kinase
178	VSTM5	chr11:93553734-93583668	1.5118	3.72102	1.29943	0.925954	0.0019	0.0186866	V-set and transmembrane domain containing 5
179	KYNU	chr2:143635194-143799885	1.30623	3.20062	1.29294	1.26479	5e-05	0.000797303	kynureninase
180	SERPINB8	chr18:61637262-61656608	4.70672	11.4574	1.28348	1.86585	5e-05	0.000797303	serpin peptidase inhibitor, clade B (ovalbumin), member 8
181	RSAD2	chr2:7017795-7038363	6.48149	15.7757	1.28331	1.81764	5e-05	0.000797303	radical S-adenosyl methionine domain containing 2
182	PLAUR	chr19:44150246-44174498	22.036	53.4065	1.27715	2.04581	5e-05	0.000797303	plasminogen activator, urokinase receptor
183	TM6SF2	chr19:19375173-19384074	10.0296	24.3061	1.27706	1.72994	5e-05	0.000797303	transmembrane 6 superfamily member 2
184	MMP12	chr11:102733463-102745764	15.2325	36.65	1.26666	1.87248	5e-05	0.000797303	matrix metallopeptidase 12
185	VSIG10L	chr19:51834794-51845378	1.03898	2.49116	1.26165	1.29201	5e-05	0.000797303	V-set and immunoglobulin domain containing 10 like
186	CXCL16	chr17:4634722-4643223	17.882	42.7616	1.2578	1.88466	5e-05	0.000797303	chemokine (C-X-C motif) ligand 16
187	ABHD2	chr15:89631380-89745591	24.135	57.4225	1.25049	1.93886	5e-05	0.000797303	abhydrolase domain containing 2
188	MAPK15	chr8:144798506-144804633	0.599309	1.42091	1.24545	0.991863	0.00195	0.0190726	mitogen-activated protein kinase 15
189	FGF2	chr4:123747862-123844159	0.49392	1.16961	1.24368	0.965471	0.0024	0.022527	fibroblast growth factor 2 (basic)
190	ADAM9	chr8:38854504-38962779	29.8072	70.0664	1.23306	2.15709	5e-05	0.000797303	ADAM metallopeptidase domain 9
191	CYP2S1	chr19:41699114-41713444	26.6454	62.3607	1.22675	1.98019	5e-05	0.000797303	cytochrome P450, family 2, subfamily S, polypeptide 1
192	UST	chr6:149068270-149398126	0.686735	1.59732	1.21783	1.2447	5e-05	0.000797303	uronyl-2-sulfotransferase
193	AP1S3	chr2:224620046-224702319	2.03844	4.73726	1.21659	1.62292	5e-05	0.000797303	adaptor-related protein complex 1, sigma 3 subunit
194	PITPNC1	chr17:65373396-65693379	1.64056	3.81004	1.21562	1.7445	5e-05	0.000797303	phosphatidylinositol transfer protein, cytoplasmic 1
195	ST3GAL1	chr8:134467090-134584183	2.44681	5.62488	1.20092	1.44308	5e-05	0.000797303	ST3 beta-galactoside alpha-2,3-sialyltransferase 1
196	GNA15	chr19:3136029-3163767	1.96348	4.48157	1.19059	1.31561	5e-05	0.000797303	guanine nucleotide binding protein (G protein), alpha 15 (Gq class)
197	PVRL4	chr1:161040780-161059385	1.49737	3.41748	1.19051	1.29292	5e-05	0.000797303	poliovirus receptor-related 4
198	TSTA3	chr8:144694787-144699732	49.1308	111.799	1.1862	2.14325	5e-05	0.000797303	tissue specific transplantation antigen P35B
199	SCD	chr10:102106771-102124588	23.9809	54.5143	1.18475	1.65019	5e-05	0.000797303	stearoyl-CoA desaturase (delta-9-desaturase)
200	HTATSF1P2	chr6:3020389-3025005	0.629155	1.42719	1.18169	1.21966	5e-05	0.000797303	HIV-1 Tat specific factor 1 pseudogene 2
201	AJUBA	chr14:23440382-23451851	0.810748	1.83256	1.17653	1.1528	5e-05	0.000797303	ajuba LIM protein
202	PHLDA3	chr1:201434606-201438299	4.79681	10.8291	1.17477	1.47972	5e-05	0.000797303	pleckstrin homology-like domain, family A, member 3
203	C1orf116	chr1:207191865-207206101	10.0357	22.6543	1.17463	2.07163	5e-05	0.000797303	chromosome 1 open reading frame 116
204	C6orf141	chr6:49518112-49519808	3.20989	7.24164	1.17379	1.25589	5e-05	0.000797303	chromosome 6 open reading frame 141
205	TMC7	chr16:18995255-19091417	3.65467	8.19345	1.16473	1.32877	5e-05	0.000797303	transmembrane channel-like 7
206	KIAA1549	chr7:138516126-138666064	0.424114	0.950254	1.16386	1.39253	5e-05	0.000797303	KIAA1549
207	DAPP1	chr4:100737980-100791346	2.00385	4.48432	1.16211	1.49098	5e-05	0.000797303	dual adaptor of phosphotyrosine and 3-phosphoinositides
208	ZNF432	chr19:52536676-52552073	2.28741	5.11819	1.16192	1.49069	5e-05	0.000797303	zinc finger protein 432
209	DUSP5	chr10:112257624-112271302	14.1461	31.6313	1.16095	1.86518	5e-05	0.000797303	dual specificity phosphatase 5
210	ISG20	chr15:89182038-89198879	32.6246	72.5125	1.15227	1.94092	5e-05	0.000797303	interferon stimulated exonuclease gene 20kDa
211	TPM4	chr19:16178316-16213813	129.572	287.543	1.15003	1.72204	5e-05	0.000797303	tropomyosin 4
212	PTPN13	chr4:87515467-87736328	0.597465	1.32399	1.14797	1.34757	5e-05	0.000797303	protein tyrosine phosphatase, non-receptor type 13 (APO-1/CD95 (Fas)-associated phosphatase)
213	AMOTL2	chr3:134074186-134094259	1.89866	4.19886	1.14502	1.51872	5e-05	0.000797303	angiomotin like 2
214	PLK3	chr1:45266035-45272957	3.02029	6.6789	1.14492	1.37994	5e-05	0.000797303	polo-like kinase 3
215	ADCY4	chr14:24787554-24804277	2.88454	6.33993	1.13613	1.479	5e-05	0.000797303	adenylate cyclase 4
216	TNS4	chr17:38632079-38657854	3.51002	7.71326	1.13586	1.67429	5e-05	0.000797303	tensin 4
217	CITED4	chr1:41326727-41328018	1.39086	3.05599	1.13566	0.90712	0.0041	0.0346146	Cbp/p300-interacting transactivator, with Glu/Asp-rich carboxy-terminal domain, 4
218	GLRA4	chrX:102962271-102983552	0.597399	1.31179	1.13477	0.816217	0.0041	0.0346146	glycine receptor, alpha 4
219	ASPH	chr8:62200524-62627199	31.7244	69.5788	1.13306	1.92449	5e-05	0.000797303	aspartate beta-hydroxylase
220	MSMO1	chr4:166248817-166264314	39.791	87.243	1.1326	1.80611	5e-05	0.000797303	methylsterol monooxygenase 1
221	DDIT4	chr10:74033676-74035797	23.4998	51.2178	1.124	1.88228	5e-05	0.000797303	DNA-damage-inducible transcript 4
222	PAM	chr5:102201526-102366808	8.72676	18.986	1.12142	2.01098	5e-05	0.000797303	peptidylglycine alpha-amidating monooxygenase
223	SHF	chr15:45459411-45493373	1.28604	2.79655	1.12071	1.14378	5e-05	0.000797303	Src homology 2 domain containing F
224	ARHGEF3	chr3:56761445-57113336	2.38126	5.16583	1.11728	1.51471	5e-05	0.000797303	Rho guanine nucleotide exchange factor (GEF) 3
225	LPCAT1	chr5:1461541-1524076	7.26423	15.7289	1.11454	1.7744	5e-05	0.000797303	lysophosphatidylcholine acyltransferase 1
226	ACY3	chr11:67410025-67418130	8.02532	17.3402	1.11149	1.44795	5e-05	0.000797303	aminoacylase 3
227	PLXNA3	chrX:153686620-153701989	8.17885	17.6309	1.10813	1.91991	5e-05	0.000797303	plexin A3
228	SEC24D	chr4:119643977-119757326	14.5754	31.4174	1.10803	1.95196	5e-05	0.000797303	SEC24 homolog D, COPII coat complex component
229	AKR1B15	chr7:134233848-134264592	2.91498	6.26528	1.10389	1.17595	5e-05	0.000797303	aldo-keto reductase family 1, member B15
230	SLC22A15	chr1:116519118-116612675	0.641514	1.37726	1.10225	1.13405	5e-05	0.000797303	solute carrier family 22, member 15
231	MACC1	chr7:19958603-20257013	2.19858	4.7198	1.10216	1.79652	5e-05	0.000797303	metastasis associated in colon cancer 1
232	FAM86DP	chr3:75470702-75484266	1.67586	3.59673	1.10179	1.22622	5e-05	0.000797303	family with sequence similarity 86, member D, pseudogene
233	DAPK1	chr9:90112142-90323549	5.72349	12.2775	1.10105	1.85581	5e-05	0.000797303	death-associated protein kinase 1
234	TSPAN8	chr12:71518876-71551779	1477.14	3166.4	1.10004	1.1671	0.0007	0.00818994	tetraspanin 8
235	EPS8L1	chr19:55587220-55599291	18.4409	39.3863	1.09479	1.88643	5e-05	0.000797303	EPS8-like 1
236	IL1R2	chr2:102608305-102644884	38.2328	81.5634	1.09311	1.83134	5e-05	0.000797303	interleukin 1 receptor, type II
237	AGRN	chr1:955502-991499	14.4482	30.8216	1.09305	1.96416	5e-05	0.000797303	agrin
238	ACY1	chr3:52009041-52023218	54.72	116.7	1.09266	1.88677	5e-05	0.000797303	aminoacylase 1
239	ATP13A2	chr1:17312452-17338467	17.035	36.296	1.09131	1.94205	5e-05	0.000797303	ATPase type 13A2
240	SFXN3	chr10:102790995-102800998	7.52338	16.0033	1.08891	1.7512	5e-05	0.000797303	sideroflexin 3
241	SGMS2	chr4:108745720-108836204	8.105	17.1761	1.08352	2.00899	5e-05	0.000797303	sphingomyelin synthase 2
242	KLK13	chr19:51559462-51568367	0.773496	1.63711	1.08168	0.78977	0.004	0.0338913	kallikrein-related peptidase 13
243	KPNA7	chr7:98771196-98805089	0.580459	1.22848	1.08161	0.794223	0.00545	0.0436739	karyopherin alpha 7 (importin alpha 8)
244	CHPF	chr2:220403668-220408487	15.2509	32.2697	1.08128	1.95406	5e-05	0.000797303	chondroitin polymerizing factor
245	CCR6	chr6:167525294-167552629	1.61428	3.40584	1.07712	1.25987	5e-05	0.000797303	chemokine (C-C motif) receptor 6
246	VWA1	chr1:1370902-1378262	5.71351	12.0124	1.07207	1.77784	5e-05	0.000797303	von Willebrand factor A domain containing 1
247	MEIS2	chr15:37183221-37393500	0.751292	1.57011	1.06342	0.98163	0.0004	0.00505954	Meis homeobox 2
248	USP18	chr22:18632757-18660162	3.61833	7.53222	1.05775	1.34839	5e-05	0.000797303	ubiquitin specific peptidase 18
249	LIMCH1	chr4:41361623-41702061	1.51381	3.13303	1.04937	1.41887	5e-05	0.000797303	LIM and calponin homology domains 1
250	PERP	chr6:138409641-138428660	47.516	97.2349	1.03306	1.83367	5e-05	0.000797303	PERP, TP53 apoptosis effector
251	GPX2	chr14:65381078-65569413	168.476	344.457	1.03178	1.18255	5e-05	0.000797303	glutathione peroxidase 2
252	TIMP4	chr3:12045833-12233532	1.27181	2.60021	1.03175	0.885284	0.00195	0.0190726	TIMP metallopeptidase inhibitor 4
253	DUSP14	chr17:35849950-35873588	1.53235	3.13272	1.03167	0.934862	0.00165	0.0165959	dual specificity phosphatase 14
254	TMEM150B	chr19:55824168-55836708	25.2102	51.3969	1.02767	1.51955	5e-05	0.000797303	transmembrane protein 150B
255	C8orf4	chr8:40010986-40012827	15.2871	31.1633	1.02753	1.73713	5e-05	0.000797303	chromosome 8 open reading frame 4
256	DHRS9	chr2:169923544-169952677	148.317	302.295	1.02727	1.66597	5e-05	0.000797303	dehydrogenase/reductase (SDR family) member 9
257	LAMA3	chr18:21269561-21535029	16.8714	34.3583	1.02608	1.74569	5e-05	0.000797303	laminin, alpha 3
258	TRIM47	chr17:73870244-73874656	12.7715	25.9923	1.02516	1.69625	5e-05	0.000797303	tripartite motif containing 47
259	IFIT1	chr10:91152302-91166244	1.68619	3.42167	1.02093	1.32419	5e-05	0.000797303	interferon-induced protein with tetratricopeptide repeats 1
260	PGM3	chr6:83777384-83906256	10.4804	21.2604	1.02048	1.3346	5e-05	0.000797303	phosphoglucomutase 3
261	NABP1	chr2:192542797-192553248	7.63238	15.4339	1.0159	1.74664	5e-05	0.000797303	nucleic acid binding protein 1
262	FCHO1	chr19:17858526-17899377	2.21249	4.45817	1.01078	1.2603	5e-05	0.000797303	FCH domain only 1
263	PNMA1	chr14:74178485-74181128	10.7946	21.7306	1.00942	1.62785	5e-05	0.000797303	paraneoplastic Ma antigen 1
264	PPP1R13L	chr19:45882891-45927177	6.67961	13.4306	1.00769	0.962748	0.00205	0.019832	protein phosphatase 1, regulatory subunit 13 like
265	INPP1	chr2:191208195-191236391	15.8073	31.6793	1.00294	1.71172	5e-05	0.000797303	inositol polyphosphate-1-phosphatase
266	IL1RL2	chr2:102803432-102855811	0.497212	0.995474	1.00152	0.801248	0.00225	0.0214453	interleukin 1 receptor-like 2
267	GBP3	chr1:89472359-89488549	32.0753	64.0308	0.997301	1.70662	5e-05	0.000797303	guanylate binding protein 3
268	BAG3	chr10:121410881-121437329	8.77398	17.4704	0.993605	1.60686	5e-05	0.000797303	BCL2-associated athanogene 3
269	SLC2A1	chr1:43391045-43449029	20.3585	40.513	0.992756	1.71381	5e-05	0.000797303	solute carrier family 2 (facilitated glucose transporter), member 1
270	WWC1	chr5:167719064-167899308	4.39326	8.68657	0.983497	1.65324	5e-05	0.000797303	WW and C2 domain containing 1
271	MAPK8IP1	chr11:45907046-45928016	0.720868	1.4253	0.983457	0.916754	0.0023	0.0218338	mitogen-activated protein kinase 8 interacting protein 1
272	NOCT	chr4:139936912-139967093	1.80205	3.55616	0.980682	1.0073	0.00025	0.00337583	nocturnin
273	BHLHE40	chr3:5021096-5026865	14.6427	28.8425	0.978018	1.61699	5e-05	0.000797303	basic helix-loop-helix family, member e40
274	LINC01138	chr1:143717587-143744519	1.97963	3.89875	0.977782	0.949235	0.0009	0.0100573	long intergenic non-protein coding RNA 1138
275	RHOF	chr12:122150657-122231594	38.242	75.216	0.975882	1.56508	5e-05	0.000797303	ras homolog family member F (in filopodia)
276	FAM214B	chr9:35104117-35115893	14.7223	28.954	0.975759	1.68707	5e-05	0.000797303	family with sequence similarity 214, member B
277	SPRED1	chr15:38545051-38649450	7.77311	15.285	0.975554	1.76894	5e-05	0.000797303	sprouty-related, EVH1 domain containing 1
278	NUCB2	chr11:17298285-17353070	21.2821	41.7632	0.972594	1.80314	5e-05	0.000797303	nucleobindin 2
279	MST1	chr3:49721379-49726196	1.97033	3.8627	0.971172	1.06174	0.0002	0.00279921	macrophage stimulating 1
280	ANTXR2	chr4:80822770-80994626	16.0488	31.4528	0.970717	1.35142	5e-05	0.000797303	anthrax toxin receptor 2
281	CD59	chr11:33724555-33758025	38.4456	75.3317	0.97044	1.58324	5e-05	0.000797303	CD59 molecule, complement regulatory protein
282	ITGB4	chr17:73717515-73753899	45.053	88.2612	0.970157	1.64118	5e-05	0.000797303	integrin, beta 4
283	CYP4F11	chr19:16023179-16045676	2.99294	5.85847	0.96896	1.19132	0.00015	0.00218115	cytochrome P450, family 4, subfamily F, polypeptide 11
284	LINC01207	chr4:165675282-165724947	9.06083	17.615	0.959091	1.63131	5e-05	0.000797303	long intergenic non-protein coding RNA 1207
285	CCNG2	chr4:78078356-78091213	16.1694	31.4315	0.958946	1.7784	5e-05	0.000797303	cyclin G2
286	PODN	chr1:53527723-53551174	1.60915	3.08305	0.938062	1.05695	0.00055	0.00669434	podocan
287	BAIAP2L1	chr7:97910978-98030427	34.2212	65.5167	0.936971	1.32417	5e-05	0.000797303	BAI1-associated protein 2-like 1
288	ITGA6	chr2:173292313-173371181	49.7245	95.1423	0.93613	1.5141	5e-05	0.000797303	integrin, alpha 6
289	FLJ32255	chr5:42985500-42993435	1.545	2.95419	0.935156	0.989437	0.00065	0.00768733	uncharacterized LOC643977
290	ETV7	chr6:36321997-36355577	2.554	4.87857	0.933698	0.993655	0.0012	0.0128048	ets variant 7
291	LYZ	chr12:69742133-69748013	249.842	477.204	0.933592	1.41656	5e-05	0.000797303	lysozyme
292	RIPK3	chr14:24805226-24809242	24.9583	47.646	0.932837	1.62642	5e-05	0.000797303	receptor-interacting serine-threonine kinase 3
293	RHBDF1	chr16:108057-122629	13.8472	26.4226	0.932179	1.60451	5e-05	0.000797303	rhomboid 5 homolog 1 (Drosophila)
294	OPTN	chr10:13142081-13180276	28.4639	54.2682	0.930975	1.70947	5e-05	0.000797303	optineurin
295	ZNF200	chr16:3272324-3285457	2.57843	4.90699	0.928344	1.20363	5e-05	0.000797303	zinc finger protein 200
296	LRRC8A	chr9:131644390-131680317	11.5576	21.994	0.928268	1.6234	5e-05	0.000797303	leucine rich repeat containing 8 family, member A
297	CNN2	chr19:1026297-1039064	22.1593	42.1449	0.927445	1.61523	5e-05	0.000797303	calponin 2
298	NOS3	chr7:150688143-150721586	0.899409	1.71023	0.927144	0.730003	0.00575	0.0454618	nitric oxide synthase 3 (endothelial cell)
299	TNFRSF21	chr6:47199262-47277683	35.0664	66.6755	0.927066	1.62025	5e-05	0.000797303	tumor necrosis factor receptor superfamily, member 21
300	PODXL	chr7:131185020-131241376	3.84172	7.3028	0.926695	1.4942	5e-05	0.000797303	podocalyxin-like
301	TIFAB	chr5:134784557-134788089	1.16057	2.20192	0.923934	0.752878	0.0044	0.0365174	TRAF-interacting protein with forkhead-associated domain, family member B
302	TNFRSF10B	chr8:22844929-22941132	13.0005	24.6264	0.921638	1.42969	5e-05	0.000797303	tumor necrosis factor receptor superfamily, member 10b
303	SLC25A29	chr14:100757447-100772884	7.64088	14.4694	0.921197	1.37861	5e-05	0.000797303	solute carrier family 25 (mitochondrial carnitine/acylcarnitine carrier), member 29
304	PHKA1	chrX:71798663-71934029	1.3295	2.51471	0.919504	1.1804	5e-05	0.000797303	phosphorylase kinase, alpha 1 (muscle)
305	ARHGAP10	chr4:148653452-148993927	1.1769	2.22209	0.91692	1.02292	0.00025	0.00337583	Rho GTPase activating protein 10
306	PMEPA1	chr20:56223447-56286592	5.99478	11.3184	0.916888	1.4833	5e-05	0.000797303	prostate transmembrane protein, androgen induced 1
307	HAPLN3	chr15:89420518-89438770	1.78777	3.37445	0.916495	0.831601	0.0033	0.0289812	hyaluronan and proteoglycan link protein 3
308	KRT19	chr17:39679868-39684641	875.635	1652.07	0.91587	1.06437	0.00015	0.00218115	keratin 19, type I
309	PPP4R1L	chr20:56807832-56884495	0.898159	1.69399	0.915384	0.815506	0.00445	0.0368462	protein phosphatase 4, regulatory subunit 1-like (pseudogene)
310	FHL2	chr2:105977282-106055230	59.8805	112.804	0.913663	1.63678	5e-05	0.000797303	four and a half LIM domains 2
311	GALE	chr1:24122088-24127294	72.7862	136.719	0.909477	1.63512	5e-05	0.000797303	UDP-galactose-4-epimerase
312	BCL2L1	chr20:30252260-30310656	33.0686	62.0719	0.908477	1.6351	5e-05	0.000797303	BCL2-like 1
313	CASP4	chr11:104813593-104839325	16.4555	30.8081	0.904736	1.51969	5e-05	0.000797303	caspase 4, apoptosis-related cysteine peptidase
314	MXRA8	chr1:1288068-1298921	13.329	24.9227	0.90289	1.51922	5e-05	0.000797303	matrix-remodelling associated 8
315	NFKBIZ	chr3:101498028-101579869	16.535	30.8836	0.901316	1.44882	5e-05	0.000797303	nuclear factor of kappa light polypeptide gene enhancer in B-cells inhibitor, zeta
316	LPIN1	chr2:11817704-11967533	6.16935	11.5024	0.89874	1.43586	5e-05	0.000797303	lipin 1
317	NBPF15	chr1:147574322-149109725	1.62095	3.02159	0.89847	1.07987	0.00015	0.00218115	neuroblastoma breakpoint family, member 15
318	UACA	chr15:70946892-71055850	6.57658	12.2591	0.898446	1.70966	5e-05	0.000797303	uveal autoantigen with coiled-coil domains and ankyrin repeats
319	CPD	chr17:28705941-28796675	12.8893	24.0231	0.898249	1.67025	5e-05	0.000797303	carboxypeptidase D
320	S100A6	chr1:153507075-153508717	3434.6	6398.04	0.897487	0.95607	0.00285	0.0258945	S100 calcium binding protein A6
321	TLR4	chr9:120466452-120479769	3.63529	6.75621	0.894145	1.45971	5e-05	0.000797303	toll-like receptor 4
322	SYTL1	chr1:27668482-27680423	10.1877	18.9098	0.892306	1.38529	5e-05	0.000797303	synaptotagmin-like 1
323	TIMP2	chr17:76849058-76921472	36.713	68.0169	0.889603	1.54549	5e-05	0.000797303	TIMP metallopeptidase inhibitor 2
324	RAB37	chr17:72667255-72743474	6.29774	11.6534	0.887846	1.16362	5e-05	0.000797303	RAB37, member RAS oncogene family
325	SORD	chr15:45315301-45367287	12.5506	23.2096	0.886962	1.50422	5e-05	0.000797303	sorbitol dehydrogenase
326	ARL5B	chr10:18948312-18966940	3.96126	7.31268	0.88444	1.30986	5e-05	0.000797303	ADP-ribosylation factor-like 5B
327	MAP3K6	chr1:27681669-27693337	4.42522	8.16453	0.88362	1.36959	5e-05	0.000797303	mitogen-activated protein kinase kinase kinase 6
328	FAM57A	chr17:635846-646075	7.73502	14.2683	0.883339	1.28096	5e-05	0.000797303	family with sequence similarity 57, member A
329	PLA2G4C	chr19:48551099-48614109	1.73222	3.19206	0.881865	0.942485	0.00135	0.0141396	phospholipase A2, group IVC (cytosolic, calcium-independent)
330	TTC7A	chr2:47129008-47303275	8.10442	14.933	0.881727	0.986386	0.0005	0.0061331	tetratricopeptide repeat domain 7A
331	SGMS1	chr10:52065344-52383737	3.77493	6.95002	0.880565	1.3192	5e-05	0.000797303	sphingomyelin synthase 1
332	SETD7	chr4:140427191-140477577	5.57606	10.2414	0.877097	1.52834	5e-05	0.000797303	SET domain containing (lysine methyltransferase) 7
333	RPL22L1	chr3:170582664-170588045	9.09694	16.6799	0.874663	1.32123	5e-05	0.000797303	ribosomal protein L22-like 1
334	ANXA2	chr15:60639349-60690185	576.09	1055.3	0.873285	1.10507	0.00025	0.00337583	annexin A2
335	IBTK	chr6:82879955-82957448	14.468	26.4609	0.871001	1.61426	5e-05	0.000797303	inhibitor of Bruton agammaglobulinemia tyrosine kinase
336	COL9A2	chr1:40766162-40782939	3.71931	6.77507	0.865202	1.20682	0.00015	0.00218115	collagen, type IX, alpha 2
337	TMEM165	chr4:56262079-56292342	34.83	63.432	0.864881	1.55522	5e-05	0.000797303	transmembrane protein 165
338	KCNK6	chr19:38810483-38819649	14.2307	25.9134	0.864695	1.47082	5e-05	0.000797303	potassium channel, two pore domain subfamily K, member 6
339	SP110	chr2:231033644-231090444	4.45394	8.10673	0.864039	1.22445	5e-05	0.000797303	SP110 nuclear body protein
340	ORAI3	chr16:30960404-30966259	7.03749	12.7999	0.862994	1.22377	5e-05	0.000797303	ORAI calcium release-activated calcium modulator 3
341	KCNQ4	chr1:41249683-41306124	1.03934	1.88906	0.862002	0.923191	0.0015	0.0153372	potassium channel, voltage gated KQT-like subfamily Q, member 4
342	SNX9	chr6:158244202-158366109	29.388	53.333	0.859799	1.53524	5e-05	0.000797303	sorting nexin 9
343	CABLES1	chr18:20714527-20840434	3.44365	6.24907	0.859704	1.27016	5e-05	0.000797303	Cdk5 and Abl enzyme substrate 1
344	GGT1	chr22:24979717-25024972	8.13969	14.7689	0.859513	1.03991	0.0009	0.0100573	gamma-glutamyltransferase 1
345	DDX60L	chr4:169277885-169401665	7.16311	12.9894	0.858675	1.58471	5e-05	0.000797303	DEAD (Asp-Glu-Ala-Asp) box polypeptide 60-like
346	SLC16A3	chr17:80186281-80197375	57.1946	103.382	0.854038	1.48561	5e-05	0.000797303	solute carrier family 16 (monocarboxylate transporter), member 3
347	WWC2	chr4:184020462-184241929	0.608005	1.09615	0.850292	0.973359	0.0007	0.00818994	WW and C2 domain containing 2
348	MAP2K3	chr17:21187967-21218551	30.4545	54.8826	0.849691	1.50033	5e-05	0.000797303	mitogen-activated protein kinase kinase 3
349	IFIT2	chr10:91061705-91069033	2.38964	4.30384	0.84883	1.17903	5e-05	0.000797303	interferon-induced protein with tetratricopeptide repeats 2
350	ERAP2	chr5:96211643-96255406	8.96472	16.1404	0.848349	1.25767	5e-05	0.000797303	endoplasmic reticulum aminopeptidase 2
351	CALU	chr7:128379345-128415844	12.7863	23.0058	0.847403	1.55517	5e-05	0.000797303	calumenin
352	PFKFB3	chr10:6186842-6277507	5.2955	9.52598	0.847099	1.3284	5e-05	0.000797303	6-phosphofructo-2-kinase/fructose-2,6-biphosphatase 3
353	SNHG5	chr6:86386724-86388451	96.6301	173.622	0.845404	1.32386	5e-05	0.000797303	small nucleolar RNA host gene 5
354	GCNT3	chr15:59903981-59912210	204.612	367.581	0.845173	1.21781	5e-05	0.000797303	glucosaminyl (N-acetyl) transferase 3, mucin type
355	NUP62CL	chrX:106366656-106449670	1.58522	2.84521	0.843848	0.832722	0.0063	0.0490992	nucleoporin 62kDa C-terminal like
356	CD276	chr15:73976621-74006859	10.2316	18.3621	0.843699	1.39571	5e-05	0.000797303	CD276 molecule
357	SLCO4A1	chr20:61273796-61303647	3.4368	6.15147	0.839866	0.971639	0.0008	0.00910473	solute carrier organic anion transporter family, member 4A1
358	COL17A1	chr10:105791045-105845638	57.9301	103.637	0.839147	1.3062	5e-05	0.000797303	collagen, type XVII, alpha 1
359	ABTB1	chr3:127391780-127399769	12.6395	22.5319	0.834032	1.32873	5e-05	0.000797303	ankyrin repeat and BTB (POZ) domain containing 1
360	TNFRSF1B	chr1:12226999-12269277	11.2813	20.0729	0.83132	1.42859	5e-05	0.000797303	tumor necrosis factor receptor superfamily, member 1B
361	GNPNAT1	chr14:53241910-53258386	18.1429	32.2618	0.830425	1.57492	5e-05	0.000797303	glucosamine-phosphate N-acetyltransferase 1
362	ICA1	chr7:8152814-8302242	13.9042	24.6837	0.828033	1.40788	5e-05	0.000797303	islet cell autoantigen 1, 69kDa
363	RRAS	chr19:50138551-50143400	41.1844	73.0819	0.827417	1.40597	5e-05	0.000797303	related RAS viral (r-ras) oncogene homolog
364	TRANK1	chr3:36868307-36986548	13.2978	23.5726	0.825919	1.42715	5e-05	0.000797303	tetratricopeptide repeat and ankyrin repeat containing 1
365	NFE2L3	chr7:26191846-26226756	6.13076	10.8588	0.824724	1.3511	5e-05	0.000797303	nuclear factor, erythroid 2-like 3
366	STXBP6	chr14:25281305-25519095	6.42307	11.3474	0.821024	1.13892	0.0001	0.00150818	syntaxin binding protein 6 (amisyn)
367	ACPP	chr3:132036210-132087146	2.95724	5.20735	0.816298	0.922596	0.00175	0.01738	acid phosphatase, prostate
368	LOC100288778	chr12:87983-91263	3.19474	5.62514	0.816189	0.819786	0.00165	0.0165959	WAS protein family homolog 1 pseudogene
369	SC5D	chr11:121163387-121184119	6.78382	11.9426	0.815952	1.43466	5e-05	0.000797303	sterol-C5-desaturase
370	CYP51A1	chr7:91741462-91764059	48.2664	84.9507	0.815606	1.37817	5e-05	0.000797303	cytochrome P450, family 51, subfamily A, polypeptide 1
371	GLMP	chr1:156262477-156265480	21.6505	38.0883	0.814946	1.30272	5e-05	0.000797303	glycosylated lysosomal membrane protein
372	SOCS3	chr17:76352857-76356160	3.68867	6.48341	0.813653	1.02076	0.00085	0.00958919	suppressor of cytokine signaling 3
373	EHD1	chr11:64620198-64647185	18.8506	33.1327	0.813643	1.47194	5e-05	0.000797303	EH-domain containing 1
374	KLF2	chr19:16435650-16438339	9.99209	17.5482	0.812467	1.13867	0.00035	0.00454872	Kruppel-like factor 2
375	LIF	chr22:30636435-30642840	4.61698	8.10588	0.812019	1.23339	5e-05	0.000797303	leukemia inhibitory factor
376	PLS3	chrX:114752496-114885179	9.46535	16.6017	0.810604	1.45497	5e-05	0.000797303	plastin 3
377	HS3ST1	chr4:11399987-11430537	3.42402	6.00447	0.810346	0.92912	0.001	0.010993	heparan sulfate (glucosamine) 3-O-sulfotransferase 1
378	SLC17A9	chr20:61583998-61599949	10.4836	18.3721	0.809376	1.26668	5e-05	0.000797303	solute carrier family 17 (vesicular nucleotide transporter), member 9
379	SCG5	chr15:32933869-32989298	4.73573	8.29798	0.809174	0.919728	0.00095	0.0105167	secretogranin V
380	C1GALT1	chr7:7222245-7288280	6.52829	11.4319	0.808284	1.48353	5e-05	0.000797303	core 1 synthase, glycoprotein-N-acetylgalactosamine 3-beta-galactosyltransferase 1
381	BOK	chr2:242483800-242513553	5.67922	9.94304	0.807993	1.17638	0.00015	0.00218115	BCL2-related ovarian killer
382	SHB	chr9:37915894-38069210	3.58207	6.26602	0.806758	1.27051	5e-05	0.000797303	Src homology 2 domain containing adaptor protein B
383	PDLIM7	chr5:176910394-176924606	11.6587	20.3887	0.806364	1.12346	0.0002	0.00279921	PDZ and LIM domain 7 (enigma)
384	P4HB	chr17:79801033-79818544	318.058	556.16	0.806207	1.09306	5e-05	0.000797303	prolyl 4-hydroxylase, beta polypeptide
385	ANKRD22	chr10:90562486-90611732	5.75806	10.0611	0.805135	1.41138	5e-05	0.000797303	ankyrin repeat domain 22
386	INSIG2	chr2:118846049-118867597	8.45105	14.7603	0.804517	1.36702	5e-05	0.000797303	insulin induced gene 2
387	GABRE	chrX:151121595-151143151	7.51203	13.0695	0.798929	1.25286	5e-05	0.000797303	gamma-aminobutyric acid (GABA) A receptor, epsilon
388	TXNDC17	chr17:6481644-6554954	23.9068	41.544	0.797221	1.18917	5e-05	0.000797303	thioredoxin domain containing 17
389	GAN	chr16:81348570-81413803	0.999057	1.73359	0.795124	0.921508	0.00115	0.0123736	gigaxonin
390	MST1R	chr3:49924435-49941306	31.4006	54.4822	0.794993	1.41445	5e-05	0.000797303	macrophage stimulating 1 receptor
391	ITGB6	chr2:160956176-161056824	11.1734	19.3234	0.790284	1.40429	5e-05	0.000797303	integrin, beta 6
392	MFSD2A	chr1:40420783-40435640	10.0134	17.2971	0.788603	1.17154	5e-05	0.000797303	major facilitator superfamily domain containing 2A
393	FUT8	chr14:65877309-66210839	6.81134	11.7538	0.78712	1.34463	5e-05	0.000797303	fucosyltransferase 8 (alpha (1,6) fucosyltransferase)
394	RIMS3	chr1:41086351-41131324	3.48498	6.01011	0.786239	1.27006	5e-05	0.000797303	regulating synaptic membrane exocytosis 3
395	SERPINA1	chr14:94843083-94857029	48.6304	83.8579	0.786088	1.28026	5e-05	0.000797303	serpin peptidase inhibitor, clade A (alpha-1 antiproteinase, antitrypsin), member 1
396	SMURF2	chr17:62540734-62658386	4.42352	7.62787	0.786085	1.21575	5e-05	0.000797303	SMAD specific E3 ubiquitin protein ligase 2
397	TMEM61	chr1:55446464-55457966	6.33758	10.8886	0.78082	0.861228	0.00315	0.0279056	transmembrane protein 61
398	SH3D21	chr1:36771993-36786948	10.239	17.5914	0.780795	1.27342	5e-05	0.000797303	SH3 domain containing 21
399	OAS3	chr12:113376248-113411054	8.44353	14.5016	0.780296	1.27876	5e-05	0.000797303	2'-5'-oligoadenylate synthetase 3, 100kDa
400	CBLB	chr3:105377108-105587887	6.13907	10.5346	0.779046	1.3093	5e-05	0.000797303	Cbl proto-oncogene B, E3 ubiquitin protein ligase
401	LOC101927391	chr7:7589734-7605696	0.945961	1.62147	0.777448	0.819811	0.00575	0.0454618	uncharacterized LOC101927391
402	PFKFB4	chr3:48555116-48594227	3.3282	5.69948	0.776088	1.06645	0.00025	0.00337583	6-phosphofructo-2-kinase/fructose-2,6-biphosphatase 4
403	KIAA1551	chr12:32112352-32146043	5.69914	9.74951	0.774585	1.40485	5e-05	0.000797303	KIAA1551
404	STXBP1	chr9:130374485-130454995	2.15438	3.68414	0.77405	0.995868	0.0005	0.0061331	syntaxin binding protein 1
405	DFNB31	chr9:117164359-117267736	2.57246	4.39627	0.773129	0.97221	0.0016	0.0161847	deafness, autosomal recessive 31
406	VWA7	chr6_ssto_hap7:3064183-3075920	2.21057	3.77662	0.772676	0.917955	0.00145	0.0149444	von Willebrand factor A domain containing 7
407	IL18	chr11:112013973-112034840	39.1924	66.9331	0.772146	1.40994	5e-05	0.000797303	interleukin 18
408	RNF149	chr2:101892062-101925178	18.5824	31.6434	0.76797	1.41946	5e-05	0.000797303	ring finger protein 149
409	LACTB2	chr8:71520811-71581447	13.4802	22.9103	0.765155	1.26809	5e-05	0.000797303	lactamase, beta 2
410	DPY19L1	chr7:34968492-35077653	7.13712	12.1269	0.764798	1.3517	5e-05	0.000797303	dpy-19-like 1 (C. elegans)
411	PLIN3	chr19:4838345-4867780	49.0146	83.2337	0.763957	1.35113	5e-05	0.000797303	perilipin 3
412	STX18	chr4:4387982-4543775	14.4399	24.5162	0.763676	1.24504	5e-05	0.000797303	syntaxin 18
413	ALS2CL	chr3:46710484-46735194	20.1293	34.1512	0.76264	1.27032	5e-05	0.000797303	ALS2 C-terminal like
414	REEP6	chr19:1491164-1497924	3.6455	6.17665	0.760707	0.832672	0.00355	0.0306644	receptor accessory protein 6
415	SERPINB1	chr6:2832565-2842283	95.4183	161.489	0.759096	1.32643	5e-05	0.000797303	serpin peptidase inhibitor, clade B (ovalbumin), member 1
416	AFAP1L2	chr10:116054582-116164537	5.03768	8.52257	0.758529	1.2085	5e-05	0.000797303	actin filament associated protein 1-like 2
417	BIK	chr22:43506753-43525718	10.1199	17.1057	0.757289	0.880292	0.0016	0.0161847	BCL2-interacting killer (apoptosis-inducing)
418	CCDC68	chr18:52568739-52626739	17.3286	29.2884	0.757173	1.43586	5e-05	0.000797303	coiled-coil domain containing 68
419	GEM	chr8:95261484-95274547	2.04418	3.44509	0.753015	0.815698	0.0033	0.0289812	GTP binding protein overexpressed in skeletal muscle
420	MCFD2	chr2:47129008-47303275	12.3006	20.7192	0.752241	1.00997	0.00065	0.00768733	multiple coagulation factor deficiency 2
421	TCP11L2	chr12:106696568-106740792	4.70685	7.9275	0.752105	1.02248	5e-05	0.000797303	t-complex 11, testis-specific-like 2
422	NOSTRIN	chr2:169643048-169721849	12.7141	21.3919	0.750632	1.33373	0.0001	0.00150818	nitric oxide synthase trafficking
423	RARG	chr12:53604349-53626040	4.97759	8.35848	0.747795	1.05253	0.0001	0.00150818	retinoic acid receptor, gamma
424	ST6GALNAC4	chr9:130670164-130679305	15.427	25.899	0.747435	1.16742	5e-05	0.000797303	ST6 (alpha-N-acetyl-neuraminyl-2,3-beta-galactosyl-1,3)-N-acetylgalactosaminide alpha-2,6-sialyltransferase 4
425	HIST1H1C	chr6:26055967-26056699	67.6162	113.432	0.746384	1.24128	5e-05	0.000797303	histone cluster 1, H1c
426	FRY	chr13:32598195-32870776	0.847471	1.42146	0.746142	0.97423	0.0005	0.0061331	furry homolog (Drosophila)
427	FAM109B	chr22:42470254-42475442	7.36886	12.3513	0.745152	1.11014	5e-05	0.000797303	family with sequence similarity 109, member B
428	TMEM140	chr7:134832765-134855578	9.03479	15.1334	0.744173	0.846643	0.0026	0.0240699	transmembrane protein 140
429	GK	chrX:30671475-30749577	12.2922	20.5742	0.743093	1.38844	5e-05	0.000797303	glycerol kinase
430	CREB3L2	chr7:137559724-137686847	12.2357	20.4784	0.743005	1.20622	5e-05	0.000797303	cAMP responsive element binding protein 3-like 2
431	ACOT9	chrX:23721776-23761407	14.3381	23.9792	0.741929	1.2212	5e-05	0.000797303	acyl-CoA thioesterase 9
432	RBPMS	chr8:30239634-30429778	11.5785	19.3634	0.74189	0.98884	0.0008	0.00910473	RNA binding protein with multiple splicing
433	GDAP1	chr8:75262617-75279335	1.13076	1.89099	0.741853	0.85949	0.00305	0.0272236	ganglioside induced differentiation associated protein 1
434	BCO1	chr16:81272295-81324747	1.66133	2.77628	0.74081	0.781459	0.003	0.0269298	beta-carotene oxygenase 1
435	GALK2	chr15:49447955-49913118	7.84306	13.1029	0.7404	1.18226	5e-05	0.000797303	galactokinase 2
436	GSTO2	chr10:106028630-106059176	10.1317	16.9027	0.738386	0.917164	0.00105	0.0114628	glutathione S-transferase omega 2
437	CEP85	chr1:26560643-26605529	5.55616	9.2692	0.738357	1.00565	0.00075	0.00863961	centrosomal protein 85kDa
438	ETV5	chr3:185764105-185826901	1.91664	3.19473	0.737116	0.920439	0.00105	0.0114628	ets variant 5
439	SLC45A4	chr8:142217264-142264728	6.09989	10.1675	0.737116	1.15167	5e-05	0.000797303	solute carrier family 45, member 4
440	FDPS	chr1:155278538-155300909	104.247	173.682	0.736438	1.00021	0.00075	0.00863961	farnesyl diphosphate synthase
441	BACH1	chr21:30671219-30734217	6.6324	11.0376	0.734819	1.27719	5e-05	0.000797303	BTB and CNC homology 1, basic leucine zipper transcription factor 1
442	KIAA1217	chr10:23983674-24836777	11.9717	19.9165	0.734336	1.12013	5e-05	0.000797303	KIAA1217
443	MAOB	chrX:43625856-43741721	5.58287	9.26985	0.73154	1.08059	5e-05	0.000797303	monoamine oxidase B
444	SPRY4	chr5:141689991-141704620	5.10744	8.46532	0.728963	1.15483	0.0001	0.00150818	sprouty RTK signaling antagonist 4
445	IL7R	chr5:35856976-35879705	5.03574	8.34323	0.728404	1.14999	0.0001	0.00150818	interleukin 7 receptor
446	YIPF5	chr5:143537722-143550278	16.4002	27.1539	0.727447	1.38954	5e-05	0.000797303	Yip1 domain family, member 5
447	MMP14	chr14:23305741-23316808	27.7995	45.994	0.726387	1.2834	5e-05	0.000797303	matrix metallopeptidase 14 (membrane-inserted)
448	RASEF	chr9:85594499-85678043	15.9939	26.4571	0.726133	1.28386	5e-05	0.000797303	RAS and EF-hand domain containing
449	GLRX	chr5:95149552-95158577	51.8574	85.7775	0.726049	1.29349	5e-05	0.000797303	glutaredoxin (thioltransferase)
450	FAXDC2	chr5:154198051-154230213	5.96512	9.86301	0.725477	1.10705	0.00015	0.00218115	fatty acid hydroxylase domain containing 2
451	SMIM3	chr5:150157507-150176298	7.36028	12.1676	0.72521	1.06453	0.0001	0.00150818	small integral membrane protein 3
452	YPEL3	chr16:30103634-30107537	35.2525	58.0543	0.719676	1.15201	5e-05	0.000797303	yippee-like 3
453	TINAGL1	chr1:32042085-32053287	59.5186	98.0004	0.719446	1.28002	5e-05	0.000797303	tubulointerstitial nephritis antigen-like 1
454	CRYZ	chr1:75171171-75232360	8.38759	13.7747	0.715694	0.828335	0.0046	0.0378453	crystallin, zeta (quinone reductase)
455	SRXN1	chr20:627267-634014	11.4608	18.809	0.714719	1.17926	5e-05	0.000797303	sulfiredoxin 1
456	RASA4	chr7:102220092-102257205	4.61903	7.57704	0.714044	1.16983	5e-05	0.000797303	RAS p21 protein activator 4
457	RSPH1	chr21:43892596-43916464	3.86988	6.32861	0.709601	0.797769	0.0035	0.0303804	radial spoke head 1 homolog (Chlamydomonas)
458	ZNF292	chr6:87865268-87973406	3.26273	5.33102	0.708332	1.25753	5e-05	0.000797303	zinc finger protein 292
459	LRP10	chr14:23340959-23347291	124.414	202.864	0.705364	1.14435	0.0001	0.00150818	low density lipoprotein receptor-related protein 10
460	CAPN8	chr1:223714971-223853436	53.8196	87.7476	0.705226	1.21937	5e-05	0.000797303	calpain 8
461	LOC146880	chr17:62745779-62778117	21.8693	35.6435	0.704728	1.24653	5e-05	0.000797303	Rho GTPase activating protein 27 pseudogene
462	TMEM263	chr12:107349543-107367813	10.6009	17.2718	0.704235	1.28138	5e-05	0.000797303	transmembrane protein 263
463	BBS12	chr4:123653856-123666098	1.70457	2.7737	0.702409	0.808706	0.00425	0.0356057	Bardet-Biedl syndrome 12
464	RAPH1	chr2:204298404-204400058	5.0372	8.1951	0.702138	1.1618	5e-05	0.000797303	Ras association (RalGDS/AF-6) and pleckstrin homology domains 1
465	TANK	chr2:161993465-162111154	19.2527	31.2983	0.701023	1.15179	0.0001	0.00150818	TRAF family member-associated NFKB activator
466	SLC30A7	chr1:101361631-101447311	5.80629	9.43731	0.70076	1.29255	5e-05	0.000797303	solute carrier family 30 (zinc transporter), member 7
467	NID2	chr14:52471519-52535946	2.46211	3.99923	0.699826	0.960572	0.00035	0.00454872	nidogen 2 (osteonidogen)
468	PTPN12	chr7:77166772-77269388	12.8469	20.862	0.699456	1.29026	5e-05	0.000797303	protein tyrosine phosphatase, non-receptor type 12
469	ABHD11-AS1	chr7:73149398-73150330	32.5157	52.7602	0.698312	0.905919	0.00125	0.0132586	ABHD11 antisense RNA 1 (tail to tail)
470	SEMA4B	chr15:90728151-90772892	36.0114	58.4307	0.698272	1.27669	5e-05	0.000797303	sema domain, immunoglobulin domain (Ig), transmembrane domain (TM) and short cytoplasmic domain, (semaphorin) 4B
471	GTF2E2	chr8:30436030-30515738	14.8448	24.0866	0.69827	1.17096	5e-05	0.000797303	general transcription factor IIE, polypeptide 2, beta 34kDa
472	CYTH2	chr19:48972464-48985571	17.5438	28.4132	0.695602	1.26632	5e-05	0.000797303	cytohesin 2
473	TSPAN1	chr1:46640748-46651634	1044.92	1691.96	0.695299	0.77251	0.00455	0.0374774	tetraspanin 1
474	SEC13	chr3:10342612-10362872	68.7529	111.281	0.69471	1.28031	5e-05	0.000797303	SEC13 homolog, nuclear pore and COPII coat complex component
475	DYNLT3	chrX:37698088-37706889	16.5865	26.7939	0.691891	1.29834	5e-05	0.000797303	dynein, light chain, Tctex-type 3
476	INSIG1	chr7:155089485-155101945	26.4425	42.6956	0.691232	1.10807	5e-05	0.000797303	insulin induced gene 1
477	DVL1	chr1:1270657-1284492	21.3069	34.389	0.690624	1.29223	5e-05	0.000797303	dishevelled segment polarity protein 1
478	CNKSR3	chr6:154726432-154831753	8.63537	13.932	0.690074	1.14522	5e-05	0.000797303	CNKSR family member 3
479	DCUN1D5	chr11:102921412-102962944	0.922387	1.48809	0.690018	1.08225	0.0004	0.00505954	DCN1, defective in cullin neddylation 1, domain containing 5
480	PRKY	chrY:7142012-7249588	1.33351	2.1506	0.689513	0.775985	0.0062	0.0484796	protein kinase, Y-linked, pseudogene
481	OSBPL8	chr12:76745577-76953589	4.59164	7.38064	0.684736	1.1835	5e-05	0.000797303	oxysterol binding protein-like 8
482	CAPG	chr2:85621870-85641197	77.0731	123.873	0.684564	1.25162	5e-05	0.000797303	capping protein (actin filament), gelsolin-like
483	ETV3	chr1:157094458-157108383	4.16565	6.69345	0.684206	0.856557	0.0024	0.022527	ets variant 3
484	FBXO6	chr1:11724149-11734409	5.04352	8.08927	0.681578	0.79539	0.00485	0.0395809	F-box protein 6
485	TNFRSF10A	chr8:23048969-23082680	4.03781	6.466	0.679302	0.838782	0.00095	0.0105167	tumor necrosis factor receptor superfamily, member 10a
486	MYDGF	chr19:4657556-4670415	90.5791	144.76	0.676414	1.22457	5e-05	0.000797303	myeloid-derived growth factor
487	TGM2	chr20:36756863-36793700	10.3357	16.5116	0.675841	1.07827	5e-05	0.000797303	transglutaminase 2
488	ZFYVE1	chr14:73436152-73493920	5.78243	9.23741	0.675813	0.957492	0.00075	0.00863961	zinc finger, FYVE domain containing 1
489	HERC4	chr10:69681655-69835103	15.1964	24.2532	0.674452	1.25442	5e-05	0.000797303	HECT and RLD domain containing E3 ubiquitin protein ligase 4
490	IL15RA	chr10:5994333-6020150	6.26637	10.0004	0.674359	0.877169	0.00265	0.0244055	interleukin 15 receptor, alpha
491	CKLF	chr16:66586465-66613038	27.0966	43.2343	0.674063	0.957072	0.00085	0.00958919	chemokine-like factor
492	PCBP4	chr3:51989329-52001482	8.08304	12.8889	0.673161	0.973788	0.0009	0.0100573	poly(rC) binding protein 4
493	ARHGEF28	chr5:72921982-73237818	2.04778	3.26431	0.672723	0.958362	0.0005	0.0061331	Rho guanine nucleotide exchange factor (GEF) 28
494	CD2	chr1:117297085-117311851	6.38659	10.1796	0.672561	0.918731	0.00125	0.0132586	CD2 molecule
495	STX19	chr3:93698982-93774522	11.6022	18.4859	0.672029	1.00734	0.00095	0.0105167	syntaxin 19
496	LYST	chr1:235824330-236047008	2.89168	4.60231	0.670451	0.927987	0.0024	0.022527	lysosomal trafficking regulator
497	RPL37	chr5:40831429-40835387	230.431	366.725	0.670365	1.1342	0.0003	0.00396794	ribosomal protein L37
498	BZW1	chr2:201560445-201688569	99.0911	157.567	0.669136	1.14801	5e-05	0.000797303	basic leucine zipper and W2 domains 1
499	EEPD1	chr7:36192835-36341152	2.96396	4.71115	0.668556	0.931124	0.00065	0.00768733	endonuclease/exonuclease/phosphatase family domain containing 1
500	PPA1	chr10:71962585-71993190	104.598	166.047	0.66674	1.26044	5e-05	0.000797303	pyrophosphatase (inorganic) 1
501	S100A16	chr1:153579366-153585514	274.091	434.626	0.66512	1.14138	5e-05	0.000797303	S100 calcium binding protein A16
502	RIN1	chr11:66099541-66104000	4.90434	7.76205	0.662379	0.898936	0.00215	0.0206447	Ras and Rab interactor 1
503	IFI44	chr1:79115476-79129763	3.06601	4.85134	0.662022	0.767056	0.0064	0.0497147	interferon-induced protein 44
504	ECT2	chr3:172468474-172539264	8.05294	12.741	0.661896	1.18415	5e-05	0.000797303	epithelial cell transforming 2
505	RNASE4	chr14:21152335-21168761	59.9442	94.7764	0.660907	1.04292	5e-05	0.000797303	ribonuclease, RNase A family, 4
506	CD247	chr1:167399876-167487847	3.78814	5.98717	0.660382	0.75305	0.0052	0.0419547	CD247 molecule
507	AGR3	chr7:16899029-16921613	132.107	208.737	0.659983	1.23519	5e-05	0.000797303	anterior gradient 3, protein disulphide isomerase family member
508	KDSR	chr18:60994970-61034506	6.4017	10.1061	0.658702	1.1853	5e-05	0.000797303	3-ketodihydrosphingosine reductase
509	AP3S1	chr5:115177618-115249778	49.8741	78.6829	0.657761	1.25141	5e-05	0.000797303	adaptor-related protein complex 3, sigma 1 subunit
510	TMED9	chr5:177019212-177023099	115.332	181.808	0.656622	1.18089	5e-05	0.000797303	transmembrane p24 trafficking protein 9
511	SLC37A1	chr21:43919741-44001550	27.4548	43.2757	0.656498	1.16682	5e-05	0.000797303	solute carrier family 37 (glucose-6-phosphate transporter), member 1
512	NTHL1	chr16:2089815-2097867	11.0579	17.4145	0.65521	0.836322	0.0029	0.0262145	nth-like DNA glycosylase 1
513	IFNLR1	chr1:24480646-24513765	4.40681	6.9385	0.654888	1.0181	0.00025	0.00337583	interferon, lambda receptor 1
514	B4GALT6	chr18:29202208-29264686	1.46265	2.30256	0.654648	0.852089	0.00385	0.0327966	UDP-Gal:betaGlcNAc beta 1,4- galactosyltransferase, polypeptide 6
515	TFF3	chr21:43731776-43735706	685.719	1079.3	0.654405	0.814679	0.00345	0.0300567	trefoil factor 3 (intestinal)
516	TC2N	chr14:92246095-92333880	17.3236	27.2528	0.653661	1.26987	5e-05	0.000797303	tandem C2 domains, nuclear
517	CTNNAL1	chr9:111704848-111775874	5.08136	7.98528	0.652128	1.01464	0.00035	0.00454872	catenin (cadherin-associated protein), alpha-like 1
518	DNAJC10	chr2:183580767-183644750	17.9664	28.2323	0.652049	1.18943	5e-05	0.000797303	DnaJ (Hsp40) homolog, subfamily C, member 10
519	DEDD2	chr19:42702744-42724304	24.4486	38.3703	0.650242	1.11586	0.00035	0.00454872	death effector domain containing 2
520	SH2D3A	chr19:6752172-6767523	18.4731	28.9869	0.649975	1.15512	0.0001	0.00150818	SH2 domain containing 3A
521	SERAC1	chr6:158530535-158589312	2.76733	4.33952	0.649041	0.87257	0.0014	0.0145452	serine active site containing 1
522	TMED3	chr15:79603490-79615189	51.6074	80.9147	0.648824	1.15958	5e-05	0.000797303	transmembrane p24 trafficking protein 3
523	THY1	chr11:119252487-119369944	6.5694	10.2959	0.648236	0.896488	0.0023	0.0218338	Thy-1 cell surface antigen
524	TOR4A	chr9:140172279-140177093	22.2848	34.9257	0.648229	1.21821	0.0001	0.00150818	torsin family 4, member A
525	GDA	chr9:74729510-74867140	18.8716	29.5634	0.647599	1.18597	5e-05	0.000797303	guanine deaminase
526	HELZ2	chr20:62189438-62205592	4.76879	7.46907	0.647303	1.09453	0.00025	0.00337583	helicase with zinc finger 2, transcriptional coactivator
527	AHR	chr7:17338275-17385775	9.54464	14.9457	0.646971	1.14406	5e-05	0.000797303	aryl hydrocarbon receptor
528	OCIAD2	chr4:48887396-48908845	131.443	205.76	0.646522	1.17288	5e-05	0.000797303	OCIA domain containing 2
529	CCL5	chr17:34198495-34207377	15.8172	24.7574	0.646366	0.976018	0.00015	0.00218115	chemokine (C-C motif) ligand 5
530	SEC14L1	chr17:75084724-75213181	12.8909	20.1753	0.646239	1.03425	0.0003	0.00396794	SEC14-like lipid binding 1
531	S100A14	chr1:153586731-153588808	370.728	579.886	0.645408	1.01751	0.0001	0.00150818	S100 calcium binding protein A14
532	EMP1	chr12:13349601-13369708	171.361	267.932	0.644828	0.941886	0.00075	0.00863961	epithelial membrane protein 1
533	SQLE	chr8:126010719-126034525	24.2797	37.9284	0.643525	1.01308	0.00025	0.00337583	squalene epoxidase
534	ATG4A	chrX:107334898-107397901	12.7227	19.8507	0.641787	1.13852	0.0001	0.00150818	autophagy related 4A, cysteine peptidase
535	TNK2	chr3:195590235-195635880	10.3772	16.1833	0.641086	1.15974	5e-05	0.000797303	tyrosine kinase, non-receptor, 2
536	KIAA0040	chr1:175126122-175162229	6.96614	10.8617	0.640817	1.09159	0.0002	0.00279921	KIAA0040
537	FOXP4	chr6:41514163-41570122	8.28296	12.9087	0.640122	1.12943	0.0002	0.00279921	forkhead box P4
538	HM13	chr20:30102212-30161066	69.1603	107.782	0.640097	1.14821	0.0001	0.00150818	histocompatibility (minor) 13
539	PMP22	chr17:15133093-15168674	27.4539	42.7648	0.639411	1.10939	0.0001	0.00150818	peripheral myelin protein 22
540	KCNE3	chr11:74165885-74178600	9.32563	14.5264	0.639401	1.08601	5e-05	0.000797303	potassium channel, voltage gated subfamily E regulatory beta subunit 3
541	TMEM2	chr9:74298281-74383800	19.8717	30.9071	0.637225	1.13985	5e-05	0.000797303	transmembrane protein 2
542	SUCO	chr1:172501488-172580975	6.48693	10.0885	0.637106	1.08199	0.0002	0.00279921	SUN domain containing ossification factor
543	GPCPD1	chr20:5525079-5591672	9.60378	14.9296	0.636499	1.19669	5e-05	0.000797303	glycerophosphocholine phosphodiesterase 1
544	CDHR2	chr5:175969511-176022769	61.2087	95.1046	0.635779	1.06228	0.00035	0.00454872	cadherin-related family member 2
545	LRCH1	chr13:47127295-47327175	3.75194	5.82491	0.6346	0.987604	0.0004	0.00505954	leucine-rich repeats and calponin homology (CH) domain containing 1
546	IFNGR1	chr6:137518620-137540567	59.2261	91.941	0.634475	1.20295	5e-05	0.000797303	interferon gamma receptor 1
547	ARRDC2	chr19:18111940-18124911	15.2346	23.647	0.634308	1.09319	0.0001	0.00150818	arrestin domain containing 2
548	MID1IP1	chrX:38660500-38665783	18.2869	28.3791	0.634018	0.999017	0.0004	0.00505954	MID1 interacting protein 1
549	FA2H	chr16:74746855-74808729	28.6556	44.4461	0.633236	1.14408	5e-05	0.000797303	fatty acid 2-hydroxylase
550	RIPK4	chr21:43159528-43187249	5.37857	8.34196	0.633165	0.968455	0.0004	0.00505954	receptor-interacting serine-threonine kinase 4
551	RHPN1	chr8:144451024-144466390	2.06202	3.19377	0.631201	0.775345	0.0056	0.044649	rhophilin, Rho GTPase binding protein 1
552	RAB3D	chr19:11406814-11450344	5.49045	8.50033	0.630594	1.00481	0.0004	0.00505954	RAB3D, member RAS oncogene family
553	ALDH1A3	chr15:101420008-101456830	2.98478	4.62026	0.630351	0.845535	0.00205	0.019832	aldehyde dehydrogenase 1 family, member A3
554	HLA-F	chr6_ssto_hap7:1028896-1054576	64.8336	100.331	0.629954	1.09798	5e-05	0.000797303	major histocompatibility complex, class I, F
555	TCF12	chr15:57210832-57580714	12.4406	19.2438	0.629341	1.10198	0.00015	0.00218115	transcription factor 12
556	B4GALT2	chr1:44444873-44456843	14.9109	23.0635	0.629248	1.0023	0.00025	0.00337583	UDP-Gal:betaGlcNAc beta 1,4- galactosyltransferase, polypeptide 2
557	STIM2	chr4:26862312-27027003	5.64084	8.72417	0.629108	1.07792	0.00015	0.00218115	stromal interaction molecule 2
558	ALCAM	chr3:105085556-105295757	5.05196	7.80142	0.626893	1.06253	5e-05	0.000797303	activated leukocyte cell adhesion molecule
559	C6orf132	chr6:42068856-42110715	5.22146	8.03842	0.622458	1.06711	5e-05	0.000797303	chromosome 6 open reading frame 132
560	BTNL3	chr5:180415844-180433727	45.8391	70.5219	0.621493	1.0622	0.00015	0.00218115	butyrophilin-like 3
561	ANXA5	chr4:122589151-122618147	78.3202	120.456	0.621049	1.13149	5e-05	0.000797303	annexin A5
562	HYAL2	chr3:50355220-50360281	12.042	18.5136	0.620514	0.994222	0.00065	0.00768733	hyaluronoglucosaminidase 2
563	TRERF1	chr6:42192668-42419783	2.06412	3.17334	0.620476	0.907025	0.0005	0.0061331	transcriptional regulating factor 1
564	P4HA1	chr10:74766979-74856732	12.3373	18.9576	0.619755	1.09258	0.0001	0.00150818	prolyl 4-hydroxylase, alpha polypeptide I
565	LATS2	chr13:21547175-21635722	2.09594	3.22051	0.619697	0.841524	0.00205	0.019832	large tumor suppressor kinase 2
566	UBE2L6	chr11:57319127-57335803	23.0634	35.4309	0.619401	0.981547	0.0006	0.00721627	ubiquitin-conjugating enzyme E2L 6
567	SOWAHC	chr2:110371910-110376564	12.0933	18.5766	0.619272	1.11934	5e-05	0.000797303	sosondowah ankyrin repeat domain family member C
568	PALD1	chr10:72238563-72328206	1.97542	3.03281	0.6185	0.816077	0.0038	0.0324682	phosphatase domain containing, paladin 1
569	C4orf32	chr4:113066552-113110237	3.48626	5.35123	0.618189	0.820734	0.0054	0.0433711	chromosome 4 open reading frame 32
570	UBA6	chr4:68481478-68566889	6.70215	10.2853	0.617882	1.16909	5e-05	0.000797303	ubiquitin-like modifier activating enzyme 6
571	PFKP	chr10:3109711-3178997	35.9353	55.1302	0.617439	1.12025	5e-05	0.000797303	phosphofructokinase, platelet
572	OSGIN1	chr16:83986826-83999937	6.30237	9.66459	0.616815	0.823644	0.00395	0.0335077	oxidative stress induced growth inhibitor 1
573	TJP1	chr15:29992356-30114706	11.1109	17.0359	0.616604	1.10721	0.0001	0.00150818	tight junction protein 1
574	TUBA4A	chr2:220110191-220136910	32.0957	49.1838	0.615803	0.930174	0.00075	0.00863961	tubulin, alpha 4a
575	ZNFX1	chr20:47862438-47905795	9.19484	14.0804	0.614795	0.8763	0.0016	0.0161847	zinc finger, NFX1-type containing 1
576	ITGA1	chr5:52083773-52249485	5.2864	8.09324	0.614433	0.884708	0.00265	0.0244055	integrin, alpha 1
577	IL20RA	chr6:137321107-137366317	5.72069	8.75191	0.613409	0.98242	0.0009	0.0100573	interleukin 20 receptor, alpha
578	MARCKSL1	chr1:32799429-32801840	122.788	187.821	0.613188	1.11674	5e-05	0.000797303	MARCKS-like 1
579	GALNT3	chr2:166604312-166650803	39.6684	60.6728	0.613058	1.13192	0.0001	0.00150818	polypeptide N-acetylgalactosaminyltransferase 3
580	F3	chr1:94994731-95007413	28.2225	43.1555	0.612698	1.09096	0.00015	0.00218115	coagulation factor III (thromboplastin, tissue factor)
581	PARD6B	chr20:49348080-49370278	3.13945	4.79753	0.611781	0.90415	0.00155	0.0157463	par-6 family cell polarity regulator beta
582	PPP2R2A	chr8:26149006-26230195	13.2081	20.1728	0.610983	1.18577	5e-05	0.000797303	protein phosphatase 2, regulatory subunit B, alpha
583	CASP10	chr2:202047620-202094129	10.1787	15.5423	0.61065	1.07649	0.00015	0.00218115	caspase 10, apoptosis-related cysteine peptidase
584	PIM3	chr22:50354142-50357720	26.3001	40.1569	0.610582	1.10425	5e-05	0.000797303	Pim-3 proto-oncogene, serine/threonine kinase
585	LAMB3	chr1:209788217-209825820	41.787	63.786	0.610184	1.08729	5e-05	0.000797303	laminin, beta 3
586	SLC35C1	chr11:45825622-45834567	32.1012	48.9782	0.609512	1.11746	5e-05	0.000797303	solute carrier family 35 (GDP-fucose transporter), member C1
587	CCDC120	chrX:48910960-48927510	5.26463	8.03053	0.609163	0.922622	0.00215	0.0206447	coiled-coil domain containing 120
588	DHRS7	chr14:60611499-60632211	59.8326	91.2251	0.608498	1.10275	0.0002	0.00279921	dehydrogenase/reductase (SDR family) member 7
589	HPSE	chr4:84213613-84256306	4.03846	6.15516	0.607993	0.937425	0.00095	0.0105167	heparanase
590	ENPP4	chr6:46097700-46114436	9.04248	13.7818	0.607968	1.14539	5e-05	0.000797303	ectonucleotide pyrophosphatase/phosphodiesterase 4 (putative)
591	MAL2	chr8:120220609-120257914	153.685	234.209	0.607817	1.01447	0.00035	0.00454872	mal, T-cell differentiation protein 2 (gene/pseudogene)
592	MAP4K3	chr2:39476406-39664453	7.34161	11.1881	0.607797	1.05664	0.00035	0.00454872	mitogen-activated protein kinase kinase kinase kinase 3
593	IFI27L2	chr14:94594117-94595957	46.9234	71.4711	0.607052	0.814781	0.00245	0.0229205	interferon, alpha-inducible protein 27-like 2
594	MPG	chr16:127017-188697	28.2274	42.9619	0.605962	0.828439	0.00435	0.0362509	N-methylpurine DNA glycosylase
595	SMAD3	chr15:67358194-67487533	14.1491	21.5227	0.605149	1.07383	5e-05	0.000797303	SMAD family member 3
596	CCDC127	chr5:204874-218297	6.06873	9.21789	0.603042	0.754293	0.00615	0.0482214	coiled-coil domain containing 127
597	ZNF37BP	chr10:43008960-43048318	1.51837	2.30417	0.601722	0.93426	0.0004	0.00505954	zinc finger protein 37B, pseudogene
598	THEM4	chr1:151843342-151882361	2.01485	3.05345	0.59977	0.821867	0.0029	0.0262145	thioesterase superfamily member 4
599	TM9SF3	chr10:98277866-98346809	83.4289	126.406	0.599448	1.01876	0.0006	0.00721627	transmembrane 9 superfamily member 3
600	ARHGAP12	chr10:32094325-32217804	12.1089	18.3449	0.599309	1.11859	5e-05	0.000797303	Rho GTPase activating protein 12
601	ZNF706	chr8:102209265-102218292	29.251	44.3041	0.598955	1.21263	0.00015	0.00218115	zinc finger protein 706
602	PVRL2	chr19:45349392-45392485	35.7947	54.2024	0.59861	1.08237	5e-05	0.000797303	poliovirus receptor-related 2 (herpesvirus entry mediator B)
603	RASSF6	chr4:74437266-74486348	10.2792	15.5489	0.597083	1.09917	0.0002	0.00279921	Ras association (RalGDS/AF-6) domain family member 6
604	YAE1D1	chr7:39605974-39651688	14.1299	21.3723	0.596998	0.88135	0.00205	0.019832	Yae1 domain containing 1
605	ARL14	chr3:160394947-160396235	37.0579	56.0247	0.596281	1.07704	0.0002	0.00279921	ADP-ribosylation factor-like 14
606	JMJD1C	chr10:64926980-65226322	5.09461	7.69913	0.595722	1.09023	0.00025	0.00337583	jumonji domain containing 1C
607	ZNF841	chr19:52567718-52599018	4.10953	6.20674	0.594863	0.9124	0.0009	0.0100573	zinc finger protein 841
608	CAPRIN2	chr12:30862485-30907448	3.06685	4.6275	0.593473	0.888062	0.0021	0.020233	caprin family member 2
609	NMRK1	chr9:77676115-77703133	17.5949	26.5394	0.592978	0.954904	0.0005	0.0061331	nicotinamide riboside kinase 1
610	TMC6	chr17:76108998-76139049	23.8489	35.9635	0.592611	0.88183	0.00325	0.0286484	transmembrane channel-like 6
611	DNAJC3	chr13:96329392-96447243	20.2913	30.5844	0.591933	1.07696	0.00015	0.00218115	DnaJ (Hsp40) homolog, subfamily C, member 3
612	PRRG1	chrX:37208527-37316548	3.10932	4.68632	0.591857	0.854981	0.00225	0.0214453	proline rich Gla (G-carboxyglutamic acid) 1
613	SERPINB6	chr6:2948392-2972399	147.218	221.743	0.590932	1.02077	0.00025	0.00337583	serpin peptidase inhibitor, clade B (ovalbumin), member 6
614	DST	chr6:56137688-56819426	9.5419	14.372	0.590918	1.03279	0.0005	0.0061331	dystonin
615	PYCR1	chr17:79890261-79895204	32.6365	49.1059	0.589407	1.05853	0.00025	0.00337583	pyrroline-5-carboxylate reductase 1
616	OSBPL3	chr7:24836155-25019831	4.31753	6.48994	0.588	0.98934	0.00095	0.0105167	oxysterol binding protein-like 3
617	CHMP4C	chr8:82644687-82671748	14.9159	22.4177	0.58779	1.00161	0.0006	0.00721627	charged multivesicular body protein 4C
618	CERS2	chr1:150937648-150947479	53.6305	80.4983	0.585905	1.06238	0.0001	0.00150818	ceramide synthase 2
619	TSPAN3	chr15:77336359-77363570	164.568	246.925	0.585389	0.8713	0.00095	0.0105167	tetraspanin 3
620	KCTD21	chr11:77850838-77899664	3.6415	5.46186	0.584858	0.819195	0.0032	0.0282252	potassium channel tetramerization domain containing 21
621	GUK1	chr1:228327784-228336655	130.539	195.737	0.58443	1.06391	0.00015	0.00218115	guanylate kinase 1
622	MRPL17	chr11:6701615-6704632	9.25899	13.8833	0.584426	0.948903	0.0003	0.00396794	mitochondrial ribosomal protein L17
623	PLEKHM1	chr17_ctg5_hap1:128327-183214	8.98574	13.4717	0.584224	1.05531	0.00025	0.00337583	pleckstrin homology domain containing, family M (with RUN domain) member 1
624	CD58	chr1:117057155-117113715	20.5372	30.7858	0.584028	0.967382	0.00075	0.00863961	CD58 molecule
625	NDEL1	chr17:8339169-8371495	15.8716	23.7852	0.583614	1.01235	0.0003	0.00396794	nudE neurodevelopment protein 1-like 1
626	GSTP1	chr11:67351065-67354124	304.064	455.643	0.583533	1.02545	0.0003	0.00396794	glutathione S-transferase pi 1
627	FEM1C	chr5:114856607-114880591	11.8142	17.6998	0.583209	1.10309	5e-05	0.000797303	fem-1 homolog c (C. elegans)
628	MAP1LC3B	chr16:87425800-87438380	29.2877	43.8563	0.58249	1.07995	0.0001	0.00150818	microtubule-associated protein 1 light chain 3 beta
629	PSENEN	chr19:36236477-36238056	50.5762	75.703	0.581893	0.95073	0.00065	0.00768733	presenilin enhancer gamma secretase subunit
630	PTPRR	chr12:71031852-71314584	16.6899	24.9625	0.580789	1.05284	0.0003	0.00396794	protein tyrosine phosphatase, receptor type, R
631	BFAR	chr16:14726667-14763093	16.4065	24.5363	0.580655	1.0404	0.00025	0.00337583	bifunctional apoptosis regulator
632	GRB7	chr17:37894161-37903538	13.2355	19.7713	0.578998	0.907283	0.00135	0.0141396	growth factor receptor-bound protein 7
633	BTNL8	chr5:180326076-180377906	34.2671	51.17	0.578473	0.994068	0.00015	0.00218115	butyrophilin-like 8
634	TWF2	chr3:52262625-52273183	32.8249	48.9931	0.577786	1.03237	0.0002	0.00279921	twinfilin actin binding protein 2
635	CD63	chr12:56119226-56123457	804.12	1200	0.577549	0.849553	0.00185	0.0182201	CD63 molecule
636	RAP1B	chr12:69004618-69054385	95.476	142.328	0.576013	1.05979	5e-05	0.000797303	RAP1B, member of RAS oncogene family
637	TMEM62	chr15:43425721-43477341	12.8401	19.1378	0.575766	0.995312	5e-05	0.000797303	transmembrane protein 62
638	FURIN	chr15:91411821-91426688	26.4502	39.4064	0.575154	1.05946	0.0004	0.00505954	furin (paired basic amino acid cleaving enzyme)
639	DIAPH1	chr5:140894587-140998622	22.8706	34.0701	0.575012	1.01846	0.0003	0.00396794	diaphanous-related formin 1
640	HID1	chr17:72946838-72971823	19.2794	28.7136	0.574678	1.01951	0.00025	0.00337583	HID1 domain containing
641	ZDHHC9	chrX:128937263-128977910	11.285	16.8053	0.574507	1.03094	0.00025	0.00337583	zinc finger, DHHC-type containing 9
642	PRKAG2	chr7:151253200-151576308	14.0026	20.824	0.572561	0.978636	0.00095	0.0105167	protein kinase, AMP-activated, gamma 2 non-catalytic subunit
643	PLD2	chr17:4710395-4726727	7.56255	11.24	0.57169	0.936672	0.00055	0.00669434	phospholipase D2
644	NOP10	chr15:34633916-34635362	133.638	198.502	0.570822	1.00151	0.0002	0.00279921	NOP10 ribonucleoprotein
645	LCOR	chr10:98592016-98724198	8.56319	12.7193	0.570802	1.04352	0.0004	0.00505954	ligand dependent nuclear receptor corepressor
646	JAK2	chr9:4985244-5128183	3.57141	5.30304	0.570325	0.915988	0.0008	0.00910473	Janus kinase 2
647	ZNF468	chr19:53341784-53360902	4.74727	7.04376	0.569248	0.914381	0.00175	0.01738	zinc finger protein 468
648	DLL4	chr15:41221530-41231258	4.73326	7.01767	0.568159	0.815173	0.0024	0.022527	delta-like 4 (Drosophila)
649	TTC39A	chr1:51752929-51810785	24.8182	36.7577	0.566647	1.02279	0.0003	0.00396794	tetratricopeptide repeat domain 39A
650	MIA3	chr1:222791443-222841351	9.37144	13.8595	0.564535	1.06616	0.0002	0.00279921	melanoma inhibitory activity family, member 3
651	PSMA5	chr1:109941652-109969108	25.776	38.1185	0.564463	1.15376	5e-05	0.000797303	proteasome subunit alpha 5
652	GRINA	chr8:145064225-145067583	35.2693	52.1507	0.564272	0.996771	0.0003	0.00396794	glutamate receptor, ionotropic, N-methyl D-aspartate-associated protein 1 (glutamate binding)
653	MVD	chr16:88718347-88729495	39.0189	57.6939	0.564247	1.00423	0.0005	0.0061331	mevalonate (diphospho) decarboxylase
654	PIK3IP1	chr22:31677578-31688520	13.5062	19.9621	0.563646	0.948751	0.00095	0.0105167	phosphoinositide-3-kinase interacting protein 1
655	MTHFD2	chr2:74425689-74442424	15.3464	22.677	0.563328	0.977107	0.00065	0.00768733	methylenetetrahydrofolate dehydrogenase (NADP+ dependent) 2, methenyltetrahydrofolate cyclohydrolase
656	RAP2B	chr3:152880000-152888413	3.97301	5.86972	0.56306	1.01479	0.00025	0.00337583	RAP2B, member of RAS oncogene family
657	MORF4L2	chrX:102930425-102947484	68.2998	100.82	0.561828	1.03077	0.00085	0.00958919	mortality factor 4 like 2
658	CCDC64	chr12:120427647-120532299	5.33472	7.85869	0.558877	0.851765	0.00235	0.0221898	coiled-coil domain containing 64
659	HDAC9	chr7:18126571-19036992	2.54027	3.74132	0.558569	0.767847	0.00645	0.0499937	histone deacetylase 9
660	HERC6	chr4:89299890-89364249	3.59741	5.29622	0.558005	0.854977	0.0025	0.0233114	HECT and RLD domain containing E3 ubiquitin protein ligase family member 6
661	FAM83H	chr8:144806102-144815914	21.2938	31.3275	0.556995	1.08242	0.0001	0.00150818	family with sequence similarity 83, member H
662	H2AFJ	chr12:14927269-14930936	14.871	21.8625	0.555955	0.984079	0.00045	0.00561195	H2A histone family, member J
663	CLOCK	chr4:56294067-56413076	3.2302	4.74666	0.555288	1.00298	0.0005	0.0061331	clock circadian regulator
664	YIPF3	chr6:43479564-43484728	69.0158	101.415	0.555268	1.01068	0.0003	0.00396794	Yip1 domain family, member 3
665	SDCBP	chr8:59465727-59495419	93.9805	138.095	0.555228	1.03857	0.0004	0.00505954	syndecan binding protein (syntenin)
666	RABAC1	chr19:42460832-42463528	107.527	157.918	0.554481	0.975476	0.00025	0.00337583	Rab acceptor 1 (prenylated)
667	MAGED2	chrX:54834031-54842448	25.0622	36.8007	0.554221	0.990263	0.0001	0.00150818	melanoma antigen family D2
668	PTTG1IP	chr21:46269499-46293818	133.446	195.937	0.554131	0.905997	0.00065	0.00768733	pituitary tumor-transforming 1 interacting protein
669	CIR1	chr2:175212877-175260443	12.1335	17.8094	0.553645	0.986899	0.00045	0.00561195	corepressor interacting with RBPJ, 1
670	TBC1D1	chr4:37892704-38140796	10.3695	15.2202	0.553636	0.876666	0.00095	0.0105167	TBC1 (tre-2/USP6, BUB2, cdc16) domain family, member 1
671	YIPF4	chr2:32502957-32531658	26.0159	38.1823	0.553512	1.02759	0.00025	0.00337583	Yip1 domain family, member 4
672	RDH11	chr14:68143518-68162510	22.4711	32.9529	0.552334	0.9966	0.0002	0.00279921	retinol dehydrogenase 11 (all-trans/9-cis/11-cis)
673	SEC24A	chr5:133984474-134063601	10.2809	15.0669	0.55142	0.966584	0.00045	0.00561195	SEC24 homolog A, COPII coat complex component
674	VIMP	chr15:101811113-101817725	92.8999	136.119	0.551114	1.01587	0.0004	0.00505954	VCP-interacting membrane selenoprotein
675	CCNYL1	chr2:208576263-208620896	19.9511	29.2201	0.550497	1.01137	0.0004	0.00505954	cyclin Y-like 1
676	SAT1	chrX:23801274-23804327	361.007	528.258	0.549216	0.929385	0.0012	0.0128048	spermidine/spermine N1-acetyltransferase 1
677	SLC29A1	chr6:44187241-44201888	8.90973	13.0362	0.549068	0.81732	0.0039	0.0331629	solute carrier family 29 (equilibrative nucleoside transporter), member 1
678	C19orf33	chr19:38794199-38806606	356.92	522.092	0.548702	0.830196	0.0028	0.0254892	chromosome 19 open reading frame 33
679	VILL	chr3:38035077-38048676	79.867	116.815	0.548559	0.96153	0.00045	0.00561195	villin-like
680	RB1CC1	chr8:53535017-53627026	5.93726	8.68322	0.548434	1.03004	0.00075	0.00863961	RB1-inducible coiled-coil 1
681	SLC1A1	chr9:4490426-4587469	20.1536	29.4728	0.548349	0.995824	0.00015	0.00218115	solute carrier family 1 (neuronal/epithelial high affinity glutamate transporter, system Xag), member 1
682	PLEKHA1	chr10:124134093-124191871	16.399	23.9706	0.547657	1.01805	0.0005	0.0061331	pleckstrin homology domain containing, family A (phosphoinositide binding specific) member 1
683	GCC2	chr2:109065576-109125854	8.24431	12.0435	0.546786	1.02588	0.00035	0.00454872	GRIP and coiled-coil domain containing 2
684	PTMS	chr12:6875540-6880118	58.2288	85.0072	0.545851	0.985206	0.00035	0.00454872	parathymosin
685	NSDHL	chrX:151999510-152037907	16.2454	23.7114	0.545554	0.873051	0.00145	0.0149444	NAD(P) dependent steroid dehydrogenase-like
686	DAP	chr5:10679341-10761387	50.3466	73.4651	0.545163	0.978204	0.00025	0.00337583	death-associated protein
687	STX7	chr6:132778662-132834337	15.8084	23.0673	0.545158	1.04411	0.0002	0.00279921	syntaxin 7
688	AGAP3	chr7:150782917-150841523	13.7851	20.1136	0.545063	0.934077	0.00175	0.01738	ArfGAP with GTPase domain, ankyrin repeat and PH domain 3
689	LRRC42	chr1:54411998-54433841	9.71785	14.1766	0.544804	0.830199	0.0021	0.020233	leucine rich repeat containing 42
690	NMD3	chr3:160939098-160969795	9.78956	14.2798	0.544656	0.962073	0.00025	0.00337583	NMD3 ribosome export adaptor
691	ARL8A	chr1:202102531-202113871	12.7207	18.5488	0.544148	0.843165	0.0028	0.0254892	ADP-ribosylation factor-like 8A
692	UBE2H	chr7:129470572-129592800	17.514	25.5271	0.543521	1.00295	0.0003	0.00396794	ubiquitin-conjugating enzyme E2H
693	AGFG1	chr2:228336847-228425938	8.08065	11.7775	0.543487	1.05666	0.00045	0.00561195	ArfGAP with FG repeats 1
694	SWAP70	chr11:9685627-9774507	8.37651	12.2008	0.54256	0.954748	0.00085	0.00958919	SWAP switching B-cell complex 70kDa subunit
695	AGA	chr4:178351928-178363657	7.74792	11.2813	0.542049	0.845681	0.0032	0.0282252	aspartylglucosaminidase
696	SLK	chr10:105727469-105787342	13.072	19.0084	0.540154	1.01001	0.0003	0.00396794	STE20-like kinase
697	USO1	chr4:76649705-76735442	24.8076	36.061	0.539656	1.01532	0.00015	0.00218115	USO1 vesicle transport factor
698	SLC6A6	chr3:14444075-14581850	3.28181	4.76891	0.539167	0.760674	0.0034	0.0296575	solute carrier family 6 (neurotransmitter transporter), member 6
699	PDIA4	chr7:148700153-148725782	91.2968	132.576	0.538187	0.906216	0.0004	0.00505954	protein disulfide isomerase family A, member 4
700	TIPARP	chr3:156390959-156424557	7.13702	10.3601	0.537642	0.869577	0.0018	0.017777	TCDD-inducible poly(ADP-ribose) polymerase
701	ODC1	chr2:10580496-10588680	49.0603	71.1749	0.536814	0.968957	0.00055	0.00669434	ornithine decarboxylase 1
702	CLSTN3	chr12:7282966-7311530	5.66832	8.22142	0.536466	0.850692	0.00215	0.0206447	calsyntenin 3
703	OSBPL5	chr11:3108345-3186582	11.3459	16.4442	0.53541	0.983446	0.0008	0.00910473	oxysterol binding protein-like 5
704	GSKIP	chr14:96829788-96853627	73.0325	105.826	0.535089	1.0123	0.00075	0.00863961	GSK3B interacting protein
705	TMBIM1	chr2:219135114-219211516	164.525	238.399	0.53507	0.757582	0.00565	0.0448963	transmembrane BAX inhibitor motif containing 1
706	RAB22A	chr20:56884770-56942563	7.2024	10.4273	0.533813	1.01428	0.00025	0.00337583	RAB22A, member RAS oncogene family
707	PLOD1	chr1:11994723-12035599	18.6866	27.0488	0.533566	0.951592	0.0002	0.00279921	procollagen-lysine, 2-oxoglutarate 5-dioxygenase 1
708	CLTB	chr5:175819455-175843570	177.54	256.756	0.532252	0.944947	0.00115	0.0123736	clathrin, light chain B
709	VEZT	chr12:95611521-95696566	9.89959	14.3049	0.531067	0.985685	0.00075	0.00863961	vezatin, adherens junctions transmembrane protein
710	STAT1	chr2:191833761-191878976	26.7123	38.5905	0.530741	0.921439	0.0014	0.0145452	signal transducer and activator of transcription 1, 91kDa
711	TSSC1	chr2:3192740-3381653	11.6371	16.805	0.530158	0.825586	0.0028	0.0254892	tumor suppressing subtransferable candidate 1
712	SH3BP2	chr4:2794749-2842823	12.603	18.1893	0.529324	0.941847	0.0008	0.00910473	SH3-domain binding protein 2
713	IDI1	chr10:1064846-1095061	60.4243	87.1818	0.528897	0.901275	0.00175	0.01738	isopentenyl-diphosphate delta isomerase 1
714	RNF8	chr6:37321747-37362514	2.23922	3.22961	0.528362	0.773955	0.00555	0.0444	ring finger protein 8, E3 ubiquitin protein ligase
715	FAM114A1	chr4:38869353-38947365	17.1461	24.7063	0.526994	0.958362	0.00075	0.00863961	family with sequence similarity 114, member A1
716	RHOC	chr1:113243748-113250025	337.218	485.781	0.526622	0.85643	0.00235	0.0221898	ras homolog family member C
717	SREK1IP1	chr5:63986134-64064496	3.4172	4.92209	0.526457	0.926555	0.00175	0.01738	SREK1-interacting protein 1
718	CTTN	chr11:70244611-70282690	85.8929	123.708	0.526325	0.907109	0.0014	0.0145452	cortactin
719	TXN	chr9:113006091-113018920	402.077	578.787	0.52556	0.891268	0.00165	0.0165959	thioredoxin
720	ITGB1	chr10:33189245-33247293	107.84	155.185	0.525099	0.858782	0.00255	0.0236998	integrin, beta 1 (fibronectin receptor, beta polypeptide, antigen CD29 includes MDF2, MSK12)
721	SLC35F5	chr2:114470368-114514400	20.7789	29.8886	0.524477	0.99483	0.0009	0.0100573	solute carrier family 35, member F5
722	CD68	chr17:7482804-7485429	92.3187	132.65	0.522933	0.920601	0.00065	0.00768733	CD68 molecule
723	SLC38A5	chrX:48316919-48328644	12.067	17.3304	0.522243	0.814521	0.0035	0.0303804	solute carrier family 38, member 5
724	GPR180	chr13:95254103-95286899	1.76136	2.52908	0.521927	0.790721	0.00305	0.0272236	G protein-coupled receptor 180
725	PRKAB2	chr1:146626684-146644168	9.95674	14.2945	0.521717	0.952029	0.00065	0.00768733	protein kinase, AMP-activated, beta 2 non-catalytic subunit
726	ATP6V1G1	chr9:117349993-117361152	47.105	67.5801	0.520717	0.974729	0.0005	0.0061331	ATPase, H+ transporting, lysosomal 13kDa, V1 subunit G1
727	FGL2	chr7:76751933-76924521	22.6194	32.4299	0.51976	0.935345	0.0018	0.017777	fibrinogen-like 2
728	POLD4	chr11:67085309-67159158	103.009	147.683	0.519727	0.892152	0.00195	0.0190726	polymerase (DNA-directed), delta 4, accessory subunit
729	MLKL	chr16:74705752-74734789	9.50335	13.6227	0.519507	0.859961	0.0021	0.020233	mixed lineage kinase domain-like
730	TRAM1	chr8:71485452-71520694	60.501	86.7011	0.519091	0.969021	0.0009	0.0100573	translocation associated membrane protein 1
731	ERI1	chr8:8860313-8890849	3.47301	4.97007	0.517082	0.797249	0.00455	0.0374774	exoribonuclease 1
732	PLAC8	chr4:84011210-84035911	321.827	460.368	0.516502	0.870941	0.00245	0.0229205	placenta-specific 8
733	C14orf1	chr14:76117232-76127538	32.0193	45.7788	0.51574	0.882206	0.0008	0.00910473	chromosome 14 open reading frame 1
734	LPIN2	chr18:2916991-3011945	14.1787	20.267	0.515409	0.928088	5e-05	0.000797303	lipin 2
735	POMP	chr13:29233140-29253093	68.0823	97.255	0.514493	1.01793	0.0005	0.0061331	proteasome maturation protein
736	PLA2G4F	chr15:42433331-42448839	12.5084	17.8681	0.514488	0.921545	0.00065	0.00768733	phospholipase A2, group IVF
737	SDC4	chr20:43953928-43977064	51.5938	73.6676	0.513833	0.948952	0.0002	0.00279921	syndecan 4
738	BTF3	chr5:72794249-72801448	310.904	443.899	0.513763	0.896907	0.00135	0.0141396	basic transcription factor 3
739	GBA	chr1:155204238-155214653	25.4439	36.3259	0.513682	0.903248	0.001	0.010993	glucosidase, beta, acid
740	OSTC	chr4:109571740-109588978	88.4966	126.298	0.513137	0.975817	0.00055	0.00669434	oligosaccharyltransferase complex subunit (non-catalytic)
741	TAX1BP1	chr7:27778991-27869386	37.912	54.0992	0.512955	0.985182	0.0007	0.00818994	Tax1 (human T-cell leukemia virus type I) binding protein 1
742	ARHGAP5	chr14:32546494-32628934	9.7391	13.8958	0.512786	0.984354	0.00115	0.0123736	Rho GTPase activating protein 5
743	TMEM173	chr5:138855112-138862343	19.2284	27.4292	0.512477	0.883073	0.001	0.010993	transmembrane protein 173
744	NFKB2	chr10:104153866-104162286	11.7374	16.7353	0.511773	0.880223	0.00195	0.0190726	nuclear factor of kappa light polypeptide gene enhancer in B-cells 2 (p49/p100)
745	FRMD8	chr11:65154040-65180995	15.2588	21.7542	0.511651	0.903796	0.00115	0.0123736	FERM domain containing 8
746	JAGN1	chr3:9932270-9936031	25.5128	36.3261	0.509788	0.879235	0.0012	0.0128048	jagunal homolog 1
747	PLEK2	chr14:67853699-67878828	37.1472	52.8826	0.509539	0.906075	0.0006	0.00721627	pleckstrin 2
748	ERLEC1	chr2:53897116-54087170	29.3475	41.7395	0.508172	0.857925	0.00205	0.019832	endoplasmic reticulum lectin 1
749	COPB1	chr11:14479048-14521441	44.0502	62.6484	0.508128	0.953437	0.00105	0.0114628	coatomer protein complex, subunit beta 1
750	SBNO2	chr19:1107632-1174282	17.3874	24.7191	0.507581	0.966287	0.0008	0.00910473	strawberry notch homolog 2 (Drosophila)
751	PSMB9	chr6_ssto_hap7:4252710-4258398	30.2908	43.0632	0.507579	0.786796	0.00245	0.0229205	proteasome subunit beta 9
752	RALGPS2	chr1:178694281-178890977	8.33675	11.8495	0.507273	0.954863	0.00115	0.0123736	Ral GEF with PH domain and SH3 binding motif 2
753	NAPG	chr18:10525872-10552766	13.158	18.6895	0.506283	0.932851	0.0011	0.0119534	N-ethylmaleimide-sensitive factor attachment protein, gamma
754	WHAMM	chr15:83478379-83503613	5.57517	7.9173	0.505992	0.806309	0.0026	0.0240699	WAS protein homolog associated with actin, golgi membranes and microtubules
755	FAM109A	chr12:111798454-111806925	12.9703	18.4168	0.505806	0.886169	0.00205	0.019832	family with sequence similarity 109, member A
756	IL17RE	chr3:9944295-9958084	31.0427	44.0771	0.505777	0.900211	0.001	0.010993	interleukin 17 receptor E
757	MYO7B	chr2:128293377-128395303	44.9398	63.7826	0.50517	0.865659	0.00145	0.0149444	myosin VIIB
758	2016-09-10	chr2:110300373-110371783	19.2982	27.3823	0.504777	0.935839	0.0007	0.00818994	septin 10
759	TMEM106B	chr7:12250847-12276890	11.7748	16.706	0.504665	1.00493	0.0015	0.0153372	transmembrane protein 106B
760	EFNA2	chr19:1286152-1301429	18.8893	26.7901	0.50413	0.823961	0.003	0.0269298	ephrin-A2
761	CHIC1	chrX:72782983-72906937	2.17691	3.08377	0.502412	0.792017	0.0056	0.044649	cysteine-rich hydrophobic domain 1
762	EHBP1L1	chr11:65343508-65360116	27.5926	39.0744	0.501942	0.945531	0.0007	0.00818994	EH domain binding protein 1-like 1
763	SERPING1	chr11:57365026-57382326	19.7869	28.0145	0.501629	0.839804	0.00235	0.0221898	serpin peptidase inhibitor, clade G (C1 inhibitor), member 1
764	LMAN1	chr18:56995055-57026508	23.5686	33.3368	0.500249	0.951157	0.0007	0.00818994	lectin, mannose-binding, 1
765	CXCL12	chr10:44865600-44880545	25.4146	17.9523	-0.501492	-0.744334	0.0035	0.0303804	chemokine (C-X-C motif) ligand 12
766	SLC9A2	chr2:103236165-103327809	22.2799	15.7325	-0.501996	-0.894019	0.00135	0.0141396	solute carrier family 9, subfamily A (NHE2, cation proton antiporter 2), member 2
767	SFXN1	chr5:174905513-174955621	38.6579	27.2879	-0.502504	-0.916012	0.00075	0.00863961	sideroflexin 1
768	GRAMD3	chr5:125695787-125829853	30.3744	21.4128	-0.504387	-0.933929	0.0007	0.00818994	GRAM domain containing 3
769	HMOX1	chr22:35777059-35790207	62.1079	43.7808	-0.504479	-0.863918	0.00135	0.0141396	heme oxygenase 1
770	HNF1B	chr17:36046433-36105096	16.3497	11.5183	-0.505341	-0.843098	0.00255	0.0236998	HNF1 homeobox B
771	UQCRFS1	chr19:29698166-29704136	243.33	171.332	-0.506121	-0.882569	0.0006	0.00721627	ubiquinol-cytochrome c reductase, Rieske iron-sulfur polypeptide 1
772	GOLGA2P5	chr12:100550174-100567121	12.1406	8.54538	-0.506628	-0.79381	0.0036	0.0310208	golgin A2 pseudogene 5
773	ABCA1	chr9:107543283-107690527	4.46412	3.13851	-0.508295	-0.829654	0.00265	0.0244055	ATP-binding cassette, sub-family A (ABC1), member 1
774	PPTC7	chr12:110972236-111021064	13.8385	9.72779	-0.508502	-0.844537	0.00215	0.0206447	PTC7 protein phosphatase homolog
775	NDUFV1	chr11:67374322-67380012	164.541	115.649	-0.508691	-0.828223	0.0034	0.0296575	NADH dehydrogenase (ubiquinone) flavoprotein 1, 51kDa
776	PWWP2A	chr5:159502891-159546452	14.1833	9.96061	-0.509887	-0.877618	0.00175	0.01738	PWWP domain containing 2A
777	PAPD5	chr16:50186828-50269219	3.61633	2.53367	-0.5133	-0.829418	0.0039	0.0331629	PAP associated domain containing 5
778	CECR1	chr22:17659679-17702744	15.9679	11.1785	-0.514441	-0.861129	0.00175	0.01738	cat eye syndrome chromosome region, candidate 1
779	FLVCR2	chr14:76041246-76114512	12.4445	8.67598	-0.520404	-0.823767	0.00295	0.0266156	feline leukemia virus subgroup C cellular receptor family, member 2
780	CC2D1A	chr19:14016955-14041693	39.581	27.5555	-0.522471	-0.97317	0.00055	0.00669434	coiled-coil and C2 domain containing 1A
781	DDC	chr7:50526133-50633154	48.8939	34.0358	-0.522602	-0.92401	0.00065	0.00768733	dopa decarboxylase (aromatic L-amino acid decarboxylase)
782	CPOX	chr3:98298289-98312455	12.7932	8.90466	-0.522745	-0.851233	0.00155	0.0157463	coproporphyrinogen oxidase
783	ABAT	chr16:8768443-8878432	10.0303	6.97423	-0.524258	-0.888236	0.0014	0.0145452	4-aminobutyrate aminotransferase
784	MYBL2	chr20:42295658-42345136	9.1596	6.36462	-0.52521	-0.772548	0.00495	0.0402351	v-myb avian myeloblastosis viral oncogene homolog-like 2
785	TRPM4	chr19:49661015-49715098	109.308	75.9463	-0.525342	-0.925897	0.0014	0.0145452	transient receptor potential cation channel, subfamily M, member 4
786	GAB2	chr11:77926335-78128868	7.48912	5.19766	-0.526934	-0.927142	0.00095	0.0105167	GRB2-associated binding protein 2
787	RRM2B	chr8:103216728-103251346	8.74904	6.07046	-0.527317	-0.906918	0.0025	0.0233114	ribonucleotide reductase M2 B (TP53 inducible)
788	LYRM7	chr5:130506640-130541119	5.03143	3.4881	-0.528527	-0.876484	0.0021	0.020233	LYR motif containing 7
789	ABO	chr9:136130562-136150630	37.2999	25.8369	-0.52974	-0.94029	0.0008	0.00910473	ABO blood group (transferase A, alpha 1-3-N-acetylgalactosaminyltransferase; transferase B, alpha 1-3-galactosyltransferase)
790	ACOX1	chr17:73937588-74002080	47.9617	33.1715	-0.531939	-0.832795	0.0026	0.0240699	acyl-CoA oxidase 1, palmitoyl
791	CAAP1	chr9:26840682-26892826	19.242	13.2845	-0.534517	-0.96149	0.0012	0.0128048	caspase activity and apoptosis inhibitor 1
792	MAMDC4	chr9:139746818-139755251	12.2686	8.45479	-0.537127	-0.899873	0.00085	0.00958919	MAM domain containing 4
793	FGFR3	chr4:1795038-1810599	24.2627	16.7194	-0.537216	-0.996284	0.0003	0.00396794	fibroblast growth factor receptor 3
794	ALDH1B1	chr9:38392660-38398662	25.8516	17.811	-0.537487	-0.927694	0.0009	0.0100573	aldehyde dehydrogenase 1 family, member B1
795	DPYD	chr1:97543299-98386615	4.34227	2.99116	-0.537745	-0.754707	0.0052	0.0419547	dihydropyrimidine dehydrogenase
796	SNX30	chr9:115513133-115637267	10.3854	7.15071	-0.538403	-0.947747	0.00035	0.00454872	sorting nexin family member 30
797	ACSF3	chr16:89160216-89222254	10.1485	6.98312	-0.539316	-0.850502	0.00255	0.0236998	acyl-CoA synthetase family member 3
798	SGK2	chr20:42187634-42214273	66.6822	45.8673	-0.539837	-0.974826	0.0004	0.00505954	serum/glucocorticoid regulated kinase 2
799	KDM4A	chr1:44115796-44173012	20.9418	14.3882	-0.541503	-0.973039	0.0005	0.0061331	lysine (K)-specific demethylase 4A
800	SLC17A4	chr6:25754926-25781403	41.0928	28.2174	-0.542303	-0.984165	0.00035	0.00454872	solute carrier family 17, member 4
801	SEC31B	chr10:102246402-102279595	7.55329	5.18237	-0.543495	-0.889454	0.0011	0.0119534	SEC31 homolog B, COPII coat complex component
802	SEPHS2	chr16:30454945-30457296	113.787	78.0274	-0.544279	-0.975789	0.00015	0.00218115	selenophosphate synthetase 2
803	LPCAT3	chr12:7085346-7125842	71.1542	48.774	-0.544837	-0.988412	0.0003	0.00396794	lysophosphatidylcholine acyltransferase 3
804	DEPDC5	chr22:32149936-32303020	6.47814	4.43455	-0.546792	-0.880333	0.00155	0.0157463	DEP domain containing 5
805	PDK4	chr7:95212808-95225925	23.853	16.3026	-0.549064	-0.972843	0.0004	0.00505954	pyruvate dehydrogenase kinase, isozyme 4
806	MEST	chr7:130126015-130371406	23.0198	15.7307	-0.549296	-0.821249	0.00415	0.0349536	mesoderm specific transcript
807	ZNF704	chr8:81540685-81787016	3.21458	2.19492	-0.550464	-0.949615	0.0004	0.00505954	zinc finger protein 704
808	ZNF462	chr9:109625377-109848716	2.19286	1.49467	-0.552989	-0.801267	0.003	0.0269298	zinc finger protein 462
809	SGPP1	chr14:64150934-64194756	15.0073	10.2194	-0.554351	-0.954259	0.00045	0.00561195	sphingosine-1-phosphate phosphatase 1
810	COL14A1	chr8:121137346-121384273	6.23901	4.24169	-0.556677	-0.936329	0.0006	0.00721627	collagen, type XIV, alpha 1
811	IGSF9	chr1:159896828-159915386	34.139	23.2067	-0.556881	-1.02927	0.0004	0.00505954	immunoglobulin superfamily, member 9
812	NIPSNAP3A	chr9:107509968-107522403	41.388	28.1188	-0.557677	-0.987648	0.00045	0.00561195	nipsnap homolog 3A (C. elegans)
813	FN3K	chr17:80693451-80709073	20.0405	13.6114	-0.558108	-0.794126	0.00485	0.0395809	fructosamine 3 kinase
814	TRIM24	chr7:138145078-138270332	8.23479	5.58614	-0.559879	-0.916456	0.00095	0.0105167	tripartite motif containing 24
815	SNHG18	chr5:9546311-9550409	19.5223	13.2313	-0.561167	-0.826896	0.0023	0.0218338	small nucleolar RNA host gene 18
816	HOXA3	chr7:27145808-27166639	8.58355	5.81199	-0.562541	-0.828938	0.00305	0.0272236	homeobox A3
817	TLE3	chr15:70340129-70390256	14.7699	9.98803	-0.564384	-0.970501	0.00085	0.00958919	transducin-like enhancer of split 3
818	ADH6	chr4:100010007-100222513	13.2007	8.92661	-0.564427	-0.829671	0.0051	0.0413359	alcohol dehydrogenase 6 (class V)
819	PLCD1	chr3:38048986-38071154	33.0095	22.3083	-0.565306	-0.936001	0.00145	0.0149444	phospholipase C, delta 1
820	PAPSS2	chr10:89419475-89507462	132.949	89.8244	-0.565698	-0.927406	0.0004	0.00505954	3'-phosphoadenosine 5'-phosphosulfate synthase 2
821	LRRC19	chr9:26903367-27062931	57.5918	38.9097	-0.565734	-0.909134	0.00235	0.0221898	leucine rich repeat containing 19
822	MAGI1	chr3:65339905-66024509	7.16792	4.8408	-0.56631	-0.980008	0.00075	0.00863961	membrane associated guanylate kinase, WW and PDZ domain containing 1
823	DNAH1	chr3:52350334-52434513	3.18319	2.14371	-0.570366	-0.986038	0.0003	0.00396794	dynein, axonemal, heavy chain 1
824	ARHGAP33	chr19:36266416-36279724	5.23059	3.51333	-0.574135	-0.815525	0.0051	0.0413359	Rho GTPase activating protein 33
825	PRR5L	chr11:36317724-36486754	30.5056	20.4874	-0.574334	-1.01861	0.0004	0.00505954	proline rich 5 like
826	P2RY1	chr3:152552735-152555843	7.85528	5.27521	-0.574435	-0.81965	0.0018	0.017777	purinergic receptor P2Y, G-protein coupled, 1
827	MAVS	chr20:3827445-3856770	34.1841	22.9518	-0.574716	-0.997867	0.00045	0.00561195	mitochondrial antiviral signaling protein
828	MIR600HG	chr9:125871772-125877756	4.72292	3.17096	-0.57476	-0.889522	0.0013	0.013707	MIR600 host gene
829	TPRN	chr9:140086068-140095163	68.4023	45.9066	-0.575344	-0.996529	0.0011	0.0119534	taperin
830	NXPE4	chr11:114441312-114466484	84.2315	56.488	-0.576415	-1.02029	0.00065	0.00768733	neurexophilin and PC-esterase domain family, member 4
831	LETM1	chr4:1813205-1857974	39.1641	26.2012	-0.579898	-1.05681	0.00015	0.00218115	leucine zipper-EF-hand containing transmembrane protein 1
832	CBFA2T3	chr16:88941262-89043504	4.19752	2.80741	-0.5803	-0.770498	0.00645	0.0499937	core-binding factor, runt domain, alpha subunit 2; translocated to, 3
833	GPR160	chr3:169755734-169803183	74.2439	49.5506	-0.583371	-1.08154	5e-05	0.000797303	G protein-coupled receptor 160
834	SCO1	chr17:10583648-10600885	36.4651	24.3163	-0.584593	-1.03606	0.0001	0.00150818	SCO1 cytochrome c oxidase assembly protein
835	ENGASE	chr17:77071018-77084685	34.0115	22.6728	-0.585061	-1.06766	5e-05	0.000797303	endo-beta-N-acetylglucosaminidase
836	PDXP	chr22:38054736-38062939	26.9649	17.9255	-0.589071	-0.968812	0.00045	0.00561195	pyridoxal (pyridoxine, vitamin B6) phosphatase
837	BDH1	chr3:197236653-197300194	59.3063	39.3048	-0.593481	-1.02538	0.0002	0.00279921	3-hydroxybutyrate dehydrogenase, type 1
838	TFRC	chr3:195776154-195809032	79.8433	52.855	-0.59513	-0.888854	0.00175	0.01738	transferrin receptor
839	PDK2	chr17:48172100-48207246	35.3756	23.4106	-0.59559	-0.950963	0.00105	0.0114628	pyruvate dehydrogenase kinase, isozyme 2
840	GNA11	chr19:3094407-3124000	116.158	76.6482	-0.599764	-1.07008	0.00015	0.00218115	guanine nucleotide binding protein (G protein), alpha 11 (Gq class)
841	GOLGA8A	chr15:34671269-34729667	6.89234	4.5448	-0.600776	-0.926795	0.0007	0.00818994	golgin A8 family, member A
842	KIFC2	chr8:145691737-145701718	30.5209	20.1093	-0.601936	-0.968114	0.00105	0.0114628	kinesin family member C2
843	C15orf52	chr15:40623652-40633168	14.0591	9.22507	-0.607878	-1.0938	0.0003	0.00396794	chromosome 15 open reading frame 52
844	CDH24	chr14:23516269-23526747	4.16093	2.72036	-0.613109	-0.797132	0.006	0.0472018	cadherin 24, type 2
845	CPA3	chr3:148583042-148614872	25.764	16.8124	-0.615834	-0.787169	0.00365	0.0313944	carboxypeptidase A3 (mast cell)
846	LOX	chr5:121398889-121414055	2.93572	1.91535	-0.616104	-0.828698	0.0045	0.0372168	lysyl oxidase
847	ZDHHC2	chr8:17013835-17080241	10.1505	6.61957	-0.616738	-1.02777	0.00015	0.00218115	zinc finger, DHHC-type containing 2
848	FOXD2-AS1	chr1:47897806-47900313	10.5833	6.89769	-0.617604	-0.8573	0.00195	0.0190726	FOXD2 antisense RNA 1 (head to head)
849	MYO1D	chr17:30819627-31203902	163.847	106.538	-0.620978	-0.933471	0.00035	0.00454872	myosin ID
850	CLUH	chr17:2592679-2614927	45.2379	29.3949	-0.621963	-1.17261	5e-05	0.000797303	clustered mitochondria (cluA/CLU1) homolog
851	ACADS	chr12:121163570-121177811	132.925	86.3282	-0.622706	-1.01952	0.0001	0.00150818	acyl-CoA dehydrogenase, C-2 to C-3 short chain
852	BCL2	chr18:60790578-60986613	4.51836	2.92767	-0.626046	-0.825225	0.00045	0.00561195	B-cell CLL/lymphoma 2
853	B3GNT6	chr11:76745384-76753005	35.417	22.9336	-0.626979	-1.15556	0.0001	0.00150818	UDP-GlcNAc:betaGal beta-1,3-N-acetylglucosaminyltransferase 6
854	ZNF764	chr16:30565084-30569642	6.17467	3.98954	-0.63014	-0.856369	0.00225	0.0214453	zinc finger protein 764
855	ACAT1	chr11:107992257-108018891	65.0829	42.0146	-0.631389	-1.14177	5e-05	0.000797303	acetyl-CoA acetyltransferase 1
856	TMEM8B	chr9:35829221-35854844	8.7672	5.65659	-0.632185	-0.909771	0.00245	0.0229205	transmembrane protein 8B
857	GADD45B	chr19:2476122-2478257	14.4129	9.29013	-0.633588	-0.835133	0.00375	0.0321571	growth arrest and DNA-damage-inducible, beta
858	NRARP	chr9:140194082-140196703	88.573	57.0819	-0.633834	-1.15402	5e-05	0.000797303	NOTCH-regulated ankyrin repeat protein
859	RCN3	chr19:50030874-50046890	34.5509	22.2593	-0.634316	-0.942739	0.0011	0.0119534	reticulocalbin 3, EF-hand calcium binding domain
860	NHSL1	chr6:138743180-138893668	21.0929	13.5752	-0.635782	-1.14238	0.0001	0.00150818	NHS-like 1
861	LAPTM4B	chr8:98787808-98864830	31.2481	20.0856	-0.637605	-1.11096	5e-05	0.000797303	lysosomal protein transmembrane 4 beta
862	KCNK10	chr14:88646451-88793256	1.19814	0.770128	-0.637626	-0.747894	0.0059	0.0464666	potassium channel, two pore domain subfamily K, member 10
863	NR6A1	chr9:127279553-127533589	2.46339	1.5814	-0.639442	-0.87482	0.00145	0.0149444	nuclear receptor subfamily 6, group A, member 1
864	AHCYL2	chr7:128864854-129070052	141.007	90.5192	-0.639466	-0.957233	0.00065	0.00768733	adenosylhomocysteinase-like 2
865	GLIPR2	chr9:36136532-36163910	19.2119	12.3287	-0.639979	-0.951295	0.0007	0.00818994	GLI pathogenesis-related 2
866	DMD	chrX:31137344-33357726	2.86	1.83302	-0.641798	-0.814224	0.0053	0.0426646	dystrophin
867	PKIG	chr20:43160421-43247678	40.2356	25.7859	-0.64189	-1.03595	0.00025	0.00337583	protein kinase (cAMP-dependent, catalytic) inhibitor gamma
868	GCSHP3	chr2:206980296-206981296	16.6804	10.6875	-0.64223	-0.852351	0.0027	0.0248016	glycine cleavage system protein H (aminomethyl carrier) pseudogene 3
869	E2F8	chr11:19245609-19263202	4.10149	2.62762	-0.642393	-0.870889	0.0016	0.0161847	E2F transcription factor 8
870	SCARA5	chr8:27727398-27850369	14.5902	9.33155	-0.644811	-1.10918	0.0001	0.00150818	scavenger receptor class A, member 5
871	MAP2K6	chr17:67410837-67538470	16.7743	10.7162	-0.646458	-1.02419	0.00025	0.00337583	mitogen-activated protein kinase kinase 6
872	ARHGEF9	chrX:62854847-63005426	8.53895	5.44855	-0.648186	-1.07687	0.0002	0.00279921	Cdc42 guanine nucleotide exchange factor (GEF) 9
873	SSTR1	chr14:38677203-38682268	4.43167	2.82441	-0.649899	-0.841191	0.003	0.0269298	somatostatin receptor 1
874	FAM43A	chr3:194406621-194409766	8.47012	5.39477	-0.650821	-0.93441	0.00155	0.0157463	family with sequence similarity 43, member A
875	BRINP3	chr1:190066796-190446759	3.27619	2.08245	-0.653738	-0.747937	0.0037	0.031786	bone morphogenetic protein/retinoic acid inducible neural-specific 3
876	PLCG2	chr16:81812862-81996298	5.66494	3.59455	-0.65625	-1.05076	5e-05	0.000797303	phospholipase C, gamma 2 (phosphatidylinositol-specific)
877	FABP5	chr8:82192717-82197012	255.223	161.879	-0.656844	-1.1436	5e-05	0.000797303	fatty acid binding protein 5 (psoriasis-associated)
878	TTC30A	chr2:178479025-178483694	2.17807	1.37788	-0.660594	-0.806718	0.0053	0.0426645	tetratricopeptide repeat domain 30A
879	2016-03-01	chr1:220960038-220987741	18.604	11.7448	-0.663587	-1.05503	0.0002	0.00279921	mitochondrial amidoxime reducing component 1
880	ME2	chr18:48405431-48476162	31.1793	19.6797	-0.663882	-1.21645	5e-05	0.000797303	malic enzyme 2, NAD(+)-dependent, mitochondrial
881	MEGF8	chr19:42829760-42882921	5.71309	3.60452	-0.664466	-1.20518	0.0001	0.00150818	multiple EGF-like-domains 8
882	FRRS1	chr1:100111430-100231349	5.78928	3.65175	-0.664796	-0.807684	0.0057	0.0452177	ferric-chelate reductase 1
883	SFXN5	chr2:73169164-73298965	11.0908	6.99218	-0.66555	-1.09935	5e-05	0.000797303	sideroflexin 5
884	LINC01004	chr7:104622193-104631612	6.50774	4.10267	-0.665593	-1.20384	5e-05	0.000797303	long intergenic non-protein coding RNA 1004
885	GIPC2	chr1:78511588-78603112	19.865	12.5168	-0.666364	-1.18541	5e-05	0.000797303	GIPC PDZ domain containing family, member 2
886	ALDH5A1	chr6:24495196-24537435	8.33117	5.24433	-0.667762	-1.08973	0.00015	0.00218115	aldehyde dehydrogenase 5 family, member A1
887	PTGDR	chr14:52734430-52743442	7.61576	4.79028	-0.668879	-0.945027	0.0014	0.0145452	prostaglandin D2 receptor (DP)
888	PDE8A	chr15:85523743-85682376	39.7422	24.9821	-0.669777	-1.21133	5e-05	0.000797303	phosphodiesterase 8A
889	PIGZ	chr3:196673213-196695742	54.2586	34.1029	-0.669956	-1.12173	0.0001	0.00150818	phosphatidylinositol glycan anchor biosynthesis, class Z
890	ENTPD5	chr14:74433180-74486026	73.0066	45.7112	-0.675481	-1.16994	5e-05	0.000797303	ectonucleoside triphosphate diphosphohydrolase 5
891	KREMEN1	chr22:29469065-29564321	13.9114	8.69652	-0.677753	-1.18724	5e-05	0.000797303	kringle containing transmembrane protein 1
892	PGAP3	chr17:37827374-37844323	38.453	23.9668	-0.682059	-1.16439	0.0001	0.00150818	post-GPI attachment to proteins 3
893	NRG1	chr8:31497267-32622558	3.10856	1.93528	-0.683708	-0.726706	0.00625	0.0488167	neuregulin 1
894	HADH	chr4:108910869-108956331	116.757	72.019	-0.697059	-1.22182	5e-05	0.000797303	hydroxyacyl-CoA dehydrogenase
895	ARHGEF37	chr5:148961134-149014527	10.0228	6.18019	-0.697559	-1.19759	5e-05	0.000797303	Rho guanine nucleotide exchange factor (GEF) 37
896	PBX1	chr1:164528596-164821060	9.57303	5.90156	-0.69788	-1.12814	5e-05	0.000797303	pre-B-cell leukemia homeobox 1
897	MAOA	chrX:43514154-43606071	103.827	63.9791	-0.698511	-1.10598	5e-05	0.000797303	monoamine oxidase A
898	CAMK1D	chr10:12875132-12877545	11.9496	7.34435	-0.702255	-1.01427	0.0005	0.0061331
899	BAHCC1	chr17:79373520-79433358	2.84325	1.74621	-0.703312	-1.1132	0.0002	0.00279921	BAH domain and coiled-coil containing 1
900	MAN1A1	chr6:119498365-119670931	36.5056	22.4098	-0.703987	-1.24405	5e-05	0.000797303	mannosidase, alpha, class 1A, member 1
901	KIT	chr4:55524094-55606881	6.5065	3.99361	-0.704189	-1.04734	0.0002	0.00279921	v-kit Hardy-Zuckerman 4 feline sarcoma viral oncogene homolog
902	MEIS3P1	chr17:15690163-15693019	4.59686	2.81633	-0.706832	-0.907489	0.00105	0.0114628	Meis homeobox 3 pseudogene 1
903	HAPLN1	chr5:82934016-83016896	4.4616	2.72251	-0.712623	-1.05744	0.00045	0.00561195	hyaluronan and proteoglycan link protein 1
904	SDR42E1	chr16:82031250-82045093	5.65081	3.44744	-0.712933	-0.916005	0.0012	0.0128048	short chain dehydrogenase/reductase family 42E, member 1
905	WNK2	chr9:95947211-96108696	13.7394	8.38105	-0.713116	-1.26395	5e-05	0.000797303	WNK lysine deficient protein kinase 2
906	PLOD2	chr3:145787227-145879282	41.4023	25.2523	-0.713295	-1.32754	0.0001	0.00150818	procollagen-lysine, 2-oxoglutarate 5-dioxygenase 2
907	IL6R	chr1:154377668-154441926	20.0028	12.1973	-0.713649	-1.26975	5e-05	0.000797303	interleukin 6 receptor
908	PCSK5	chr9:78505559-78977255	10.9249	6.65943	-0.714153	-1.24768	5e-05	0.000797303	proprotein convertase subtilisin/kexin type 5
909	TMEM209	chr7:129804554-129845338	9.4097	5.73345	-0.714746	-1.15993	5e-05	0.000797303	transmembrane protein 209
910	MOGAT2	chr11:75428933-75442331	48.0844	29.2582	-0.716726	-1.17179	5e-05	0.000797303	monoacylglycerol O-acyltransferase 2
911	SLC4A7	chr3:27414211-27525911	4.69328	2.85143	-0.718908	-1.16054	5e-05	0.000797303	solute carrier family 4, sodium bicarbonate cotransporter, member 7
912	ZNF132	chr19:58944180-58951589	1.43918	0.874195	-0.719216	-0.71413	0.0064	0.0497147	zinc finger protein 132
913	C7orf31	chr7:25174315-25219817	4.99301	3.03215	-0.719568	-1.03331	0.00015	0.00218115	chromosome 7 open reading frame 31
914	ZBTB10	chr8:81397853-81438500	3.27183	1.98155	-0.723472	-1.12612	0.0004	0.00505954	zinc finger and BTB domain containing 10
915	FLJ22763	chr3:108855560-108868951	8.70253	5.26071	-0.726177	-0.945646	0.00255	0.0236998	uncharacterized LOC401081
916	SCAP	chr3:47455183-47517445	43.8117	26.4792	-0.726456	-1.34842	5e-05	0.000797303	SREBF chaperone
917	MTSS1	chr8:125563010-125740748	8.18483	4.94666	-0.726499	-1.19417	5e-05	0.000797303	metastasis suppressor 1
918	CES3	chr16:66995131-67009052	53.3342	31.9787	-0.737949	-1.27264	5e-05	0.000797303	carboxylesterase 3
919	ACACB	chr12:109577201-109706030	7.24768	4.3319	-0.742518	-1.3041	5e-05	0.000797303	acetyl-CoA carboxylase beta
920	ZNF813	chr19:53970988-53997546	1.20088	0.715933	-0.74619	-0.754842	0.00515	0.0416223	zinc finger protein 813
921	CLDN15	chr7:100875372-100882101	26.765	15.9518	-0.746626	-1.13368	5e-05	0.000797303	claudin 15
922	DLL1	chr6:170591293-170599697	9.55151	5.66565	-0.753488	-1.14831	5e-05	0.000797303	delta-like 1 (Drosophila)
923	NCAM1	chr11:112830002-113149158	1.825	1.08179	-0.754477	-0.905407	0.00125	0.0132586	neural cell adhesion molecule 1
924	LRP12	chr8:105501458-105601252	3.69571	2.1881	-0.75617	-0.999046	0.0006	0.00721627	low density lipoprotein receptor-related protein 12
925	ATOH1	chr4:94750077-94751142	21.8276	12.887	-0.760235	-1.06898	0.0004	0.00505954	atonal bHLH transcription factor 1
926	FOXD2	chr1:47901688-47906363	10.0977	5.9484	-0.763453	-1.24718	5e-05	0.000797303	forkhead box D2
927	ID3	chr1:23884420-23886285	105.846	62.3491	-0.763527	-1.26624	5e-05	0.000797303	inhibitor of DNA binding 3, dominant negative helix-loop-helix protein
928	SLC35G1	chr10:95653729-95662491	10.0143	5.89648	-0.764131	-1.03758	0.0002	0.00279921	solute carrier family 35, member G1
929	HPGDS	chr4:95219706-95264027	5.70566	3.3499	-0.768276	-0.889376	0.00365	0.0313944	hematopoietic prostaglandin D synthase
930	NOTCH1	chr9:139388895-139440238	13.3356	7.78495	-0.776524	-1.49097	5e-05	0.000797303	notch 1
931	CPT1A	chr11:68522087-68609399	93.6614	54.5068	-0.781018	-1.30775	5e-05	0.000797303	carnitine palmitoyltransferase 1A (liver)
932	HR	chr8:21971931-21988565	19.151	11.1326	-0.782635	-1.46371	5e-05	0.000797303	hair growth associated
933	KRT12	chr17:39017429-39023462	4.52825	2.63186	-0.782874	-0.878912	0.00065	0.00768733	keratin 12, type I
934	KITLG	chr12:88886569-88974250	13.5248	7.85875	-0.783231	-1.37631	5e-05	0.000797303	KIT ligand
935	SLC39A5	chr12:56623819-56652143	107.722	62.5592	-0.784021	-0.926559	0.004	0.0338913	solute carrier family 39 (zinc transporter), member 5
936	E2F2	chr1:23832919-23857712	7.97216	4.61963	-0.787195	-1.25631	5e-05	0.000797303	E2F transcription factor 2
937	TBC1D9	chr4:141541935-141677471	6.23282	3.60475	-0.789988	-1.24378	5e-05	0.000797303	TBC1 domain family, member 9 (with GRAM domain)
938	CDX2	chr13:28536204-28543505	154.625	89.3952	-0.790508	-1.30736	5e-05	0.000797303	caudal type homeobox 2
939	ACSF2	chr17:48503518-48552206	51.1604	29.4007	-0.799175	-0.905876	0.00425	0.0356057	acyl-CoA synthetase family member 2
940	ZFP3	chr17:4981753-4999669	5.11178	2.93759	-0.799192	-1.19597	5e-05	0.000797303	ZFP3 zinc finger protein
941	TSPAN7	chrX:38420730-38548172	64.6431	37.0857	-0.801634	-1.36909	5e-05	0.000797303	tetraspanin 7
942	KCNJ2	chr17:68165675-68176183	3.4816	1.99551	-0.802992	-1.09137	0.0001	0.00150818	potassium channel, inwardly rectifying subfamily J, member 2
943	PPP1R14C	chr6:150464187-150571528	19.3772	11.0958	-0.804347	-1.27647	5e-05	0.000797303	protein phosphatase 1, regulatory (inhibitor) subunit 14C
944	WDR78	chr1:67278571-67390570	5.46771	3.12969	-0.804919	-1.17279	0.00025	0.00337583	WD repeat domain 78
945	SATB2	chr2:200134222-200337481	40.253	23.0374	-0.805115	-1.13961	5e-05	0.000797303	SATB homeobox 2
946	AIFM3	chr22:21319417-21335649	41.5178	23.7503	-0.805783	-1.16973	5e-05	0.000797303	apoptosis-inducing factor, mitochondrion-associated, 3
947	SCAMP5	chr15:75287875-75313836	7.89797	4.51069	-0.808135	-1.07296	0.00025	0.00337583	secretory carrier membrane protein 5
948	ZNF606	chr19:58488440-58518574	2.16053	1.2313	-0.811197	-0.879126	0.003	0.0269298	zinc finger protein 606
949	C10orf99	chr10:85933553-85945050	314	178.877	-0.811801	-1.13092	5e-05	0.000797303	chromosome 10 open reading frame 99
950	RNLS	chr10:90033620-90343082	4.75432	2.70647	-0.812826	-1.00929	0.0014	0.0145452	renalase, FAD-dependent amine oxidase
951	HRCT1	chr9:35906188-35907138	58.042	32.9759	-0.815686	-1.25423	5e-05	0.000797303	histidine rich carboxyl terminus 1
952	SYNM	chr15:99645285-99675800	1.61997	0.910788	-0.830782	-0.981003	0.0003	0.00396794	synemin, intermediate filament protein
953	USP32P2	chr17:18414575-18424566	0.974314	0.54743	-0.831712	-0.773996	0.0038	0.0324682	ubiquitin specific peptidase 32 pseudogene 2
954	SYNPO	chr5:149980641-150038792	30.8112	17.2955	-0.83306	-1.54298	5e-05	0.000797303	synaptopodin
955	CYCS	chr7:25158269-25164980	114.561	64.2192	-0.83504	-1.30071	5e-05	0.000797303	cytochrome c, somatic
956	HOXD4	chr2:177016112-177017949	5.76606	3.23139	-0.835432	-0.857528	0.0015	0.0153372	homeobox D4
957	PAQR5	chr15:69591293-69699976	18.4461	10.3294	-0.836555	-1.47564	5e-05	0.000797303	progestin and adipoQ receptor family member V
958	SLC4A4	chr4:72053002-72437804	43.2014	24.1406	-0.839616	-1.32848	5e-05	0.000797303	solute carrier family 4 (sodium bicarbonate cotransporter), member 4
959	LRRC26	chr9:140033608-140064491	50.8717	28.2802	-0.847071	-1.11939	0.0008	0.00910473	leucine rich repeat containing 26
960	GDPD1	chr17:57297827-57353330	2.57517	1.42836	-0.850313	-0.817546	0.00575	0.0454618	glycerophosphodiester phosphodiesterase domain containing 1
961	DHRS11	chr17:34948225-34957233	158.568	87.9305	-0.850668	-1.38926	5e-05	0.000797303	dehydrogenase/reductase (SDR family) member 11
962	LGI4	chr19:35615416-35626178	5.99515	3.32314	-0.851248	-0.942278	0.00065	0.00768733	leucine-rich repeat LGI family, member 4
963	INPP5J	chr22:31518908-31530683	18.0261	9.98661	-0.852016	-1.36547	5e-05	0.000797303	inositol polyphosphate-5-phosphatase J
964	AMOT	chrX:112018104-112084043	4.18162	2.31663	-0.852033	-1.24876	5e-05	0.000797303	angiomotin
965	BCL2L15	chr1:114356432-114447741	40.0914	22.1949	-0.853069	-1.29304	5e-05	0.000797303	BCL2-like 15
966	PDE4C	chr19:18318770-18359010	2.98475	1.64732	-0.857491	-1.05696	0.0002	0.00279921	phosphodiesterase 4C, cAMP-specific
967	CYP27A1	chr2:219646471-219680016	27.1867	14.9809	-0.859781	-1.38566	5e-05	0.000797303	cytochrome P450, family 27, subfamily A, polypeptide 1
968	SLC19A3	chr2:228549925-228582745	4.07318	2.23358	-0.866796	-1.0542	0.00025	0.00337583	solute carrier family 19 (thiamine transporter), member 3
969	SEMA5A	chr5:9035137-9546233	6.74758	3.69556	-0.868576	-1.44636	5e-05	0.000797303	sema domain, seven thrombospondin repeats (type 1 and type 1-like), transmembrane domain (TM) and short cytoplasmic domain, (semaphorin) 5A
970	SH3BP1	chr22:38035683-38054384	36.8738	20.119	-0.87404	-1.4141	5e-05	0.000797303	SH3-domain binding protein 1
971	TTPA	chr8:63972047-63998612	3.4424	1.87703	-0.874968	-0.981318	0.001	0.010993	tocopherol (alpha) transfer protein
972	GLIS3	chr9:3824127-4300035	1.4298	0.779491	-0.875209	-0.952948	0.0005	0.0061331	GLIS family zinc finger 3
973	RPS6KA6	chrX:83313353-83442943	3.55328	1.93493	-0.876873	-1.42873	5e-05	0.000797303	ribosomal protein S6 kinase, 90kDa, polypeptide 6
974	ZNF518B	chr4:10441503-10459032	2.12508	1.15363	-0.881333	-1.17504	5e-05	0.000797303	zinc finger protein 518B
975	EFNA5	chr5:106712589-107006596	2.22913	1.20909	-0.882561	-1.05802	5e-05	0.000797303	ephrin-A5
976	MIPOL1	chr14:37667117-38020464	3.04022	1.64204	-0.888687	-1.30257	5e-05	0.000797303	mirror-image polydactyly 1
977	CNN3	chr1:95362504-95392779	68.1899	36.7779	-0.890719	-1.62161	5e-05	0.000797303	calponin 3, acidic
978	PHLPP2	chr16:71678828-71758604	21.5714	11.6225	-0.892194	-1.57745	5e-05	0.000797303	PH domain and leucine rich repeat protein phosphatase 2
979	PPP2R3A	chr3:135684514-135866752	5.34194	2.87565	-0.893477	-1.26773	0.0001	0.00150818	protein phosphatase 2, regulatory subunit B'', alpha
980	NCKAP5	chr2:133429371-134326031	1.00212	0.538412	-0.896269	-0.852772	0.0034	0.0296575	NCK-associated protein 5
981	SH2D7	chr15:78384926-78396393	3.30689	1.77664	-0.896329	-0.88539	0.0032	0.0282252	SH2 domain containing 7
982	RNF157	chr17:74132414-74236390	7.83426	4.19305	-0.901797	-1.30064	5e-05	0.000797303	ring finger protein 157
983	CAMK1D	chr10:12391582-12871733	7.02933	3.75899	-0.903044	-1.09411	0.0004	0.00505954	calcium/calmodulin-dependent protein kinase ID
984	TMEM171	chr5:72416387-72427644	87.0549	46.4498	-0.906254	-1.58034	5e-05	0.000797303	transmembrane protein 171
985	GPM6B	chrX:13789061-13956831	2.90523	1.54968	-0.906686	-0.781472	0.0062	0.0484796	glycoprotein M6B
986	SLC51B	chr15:65337707-65360388	108.872	57.6716	-0.9167	-1.45191	5e-05	0.000797303	solute carrier family 51, beta subunit
987	PLAGL1	chr6:144261436-144385736	19.362	10.2364	-0.919518	-1.52207	5e-05	0.000797303	pleiomorphic adenoma gene-like 1
988	ACVR1C	chr2:158383278-158485399	2.11508	1.1173	-0.920702	-1.2949	5e-05	0.000797303	activin A receptor, type IC
989	SEMA6D	chr15:47476402-48066420	12.0379	6.33718	-0.925671	-1.52428	5e-05	0.000797303	sema domain, transmembrane domain (TM), and cytoplasmic domain, (semaphorin) 6D
990	ANO7	chr2:242127923-242164791	23.996	12.6166	-0.927471	-1.3905	5e-05	0.000797303	anoctamin 7
991	GAREML	chr2:26395959-26412532	2.92201	1.53484	-0.928876	-1.0227	0.0008	0.00910473	GRB2 associated, regulator of MAPK1-like
992	PROM2	chr2:95940200-95957055	19.6117	10.2899	-0.930494	-1.6342	5e-05	0.000797303	prominin 2
993	TMEM38B	chr9:108456805-108538892	9.34495	4.89755	-0.932128	-1.4527	5e-05	0.000797303	transmembrane protein 38B
994	RMDN2	chr2:38152461-38294285	13.9266	7.29321	-0.933218	-1.44222	5e-05	0.000797303	regulator of microtubule dynamics 2
995	SLC22A5	chr5:131630144-131731306	35.3665	18.4821	-0.936251	-1.53105	5e-05	0.000797303	solute carrier family 22 (organic cation/carnitine transporter), member 5
996	HDC	chr15:50534145-50558162	3.33298	1.72734	-0.948261	-0.974858	0.0002	0.00279921	histidine decarboxylase
997	SOWAHA	chr5:132149015-132152489	17.8101	9.12985	-0.964033	-1.62976	5e-05	0.000797303	sosondowah ankyrin repeat domain family member A
998	PPFIA3	chr19:49622645-49654287	6.16282	3.15694	-0.965065	-1.39816	5e-05	0.000797303	protein tyrosine phosphatase, receptor type, f polypeptide (PTPRF), interacting protein (liprin), alpha 3
999	CA2	chr8:86376130-86393721	1265.25	647.129	-0.967301	-1.10625	5e-05	0.000797303	carbonic anhydrase II
1000	BEST2	chr19:12863406-12869271	40.6423	20.752	-0.969733	-1.19779	0.00025	0.00337583	bestrophin 2
1001	ADTRP	chr6:11713887-11779280	94.0573	48.0027	-0.970426	-1.65231	5e-05	0.000797303	androgen-dependent TFPI-regulating protein
1002	HSD11B2	chr16:67465035-67471454	445.698	226.785	-0.974741	-1.03494	0.0009	0.0100573	hydroxysteroid (11-beta) dehydrogenase 2
1003	MPP7	chr10:28339922-28571067	12.2763	6.21836	-0.981277	-1.72157	5e-05	0.000797303	membrane protein, palmitoylated 7 (MAGUK p55 subfamily member 7)
1004	ADAMTSL1	chr9:18474078-18910947	1.82756	0.925261	-0.981989	-1.18944	5e-05	0.000797303	ADAMTS-like 1
1005	ZNF575	chr19:44037339-44040284	12.3567	6.25292	-0.982688	-1.24007	5e-05	0.000797303	zinc finger protein 575
1006	MPV17L	chr16:15489610-15503543	4.08243	2.05214	-0.992299	-1.05568	0.0003	0.00396794	MPV17 mitochondrial membrane protein-like
1007	CEACAM7	chr19:42177234-42192206	1097.39	550.569	-0.995084	-1.01295	0.00085	0.00958919	carcinoembryonic antigen-related cell adhesion molecule 7
1008	METTL7A	chr12:51318533-51326300	67.3873	33.5911	-1.0044	-1.79413	5e-05	0.000797303	methyltransferase like 7A
1009	MPZ	chr1:161274524-161279762	2.83151	1.40563	-1.01035	-0.898582	0.0017	0.0170505	myelin protein zero
1010	CNTN4	chr3:2140549-3099645	3.10162	1.53373	-1.01597	-1.25912	5e-05	0.000797303	contactin 4
1011	CHRNA1	chr2:175612322-175629200	1.70173	0.840774	-1.01721	-0.837164	0.00455	0.0374774	cholinergic receptor, nicotinic, alpha 1 (muscle)
1012	PKIB	chr6:122793061-123047518	120.037	59.2638	-1.01826	-1.80001	5e-05	0.000797303	protein kinase (cAMP-dependent, catalytic) inhibitor beta
1013	NLRP2	chr19:55476651-55512510	5.54995	2.73927	-1.01868	-1.26026	5e-05	0.000797303	NLR family, pyrin domain containing 2
1014	AZIN2	chr1:33546713-33585995	5.21838	2.57099	-1.02128	-1.08653	0.00025	0.00337583	antizyme inhibitor 2
1015	PBLD	chr10:70042416-70167051	46.5234	22.9047	-1.02231	-0.93761	0.00165	0.0165959	phenazine biosynthesis-like protein domain containing
1016	SCN7A	chr2:167260082-167343481	1.11885	0.549282	-1.02639	-1.1311	0.0002	0.00279921	sodium channel, voltage gated, type VII alpha subunit
1017	ARHGAP44	chr17:12569206-12921381	21.2603	10.4217	-1.02857	-1.10504	0.00115	0.0123736	Rho GTPase activating protein 44
1018	NPY1R	chr4:164245116-164253947	6.45038	3.15055	-1.03378	-1.36329	5e-05	0.000797303	neuropeptide Y receptor Y1
1019	SLC2A5	chr1:9097004-9129887	5.14572	2.50791	-1.03689	-1.13753	0.0001	0.00150818	solute carrier family 2 (facilitated glucose/fructose transporter), member 5
1020	APOBEC3B	chr22:39353526-39394225	15.4222	7.4567	-1.0484	-1.18222	0.0001	0.00150818	apolipoprotein B mRNA editing enzyme, catalytic polypeptide-like 3B
1021	TINCR	chr19:5558177-5568005	2.98494	1.44101	-1.05062	-1.13778	0.0002	0.00279921	tissue differentiation-inducing non-protein coding RNA
1022	PCDH20	chr13:61983818-61989655	3.32323	1.57825	-1.07426	-1.24422	5e-05	0.000797303	protocadherin 20
1023	KLK3	chr19:51358170-51364020	2.92001	1.38624	-1.07479	-0.957394	0.0022	0.0210962	kallikrein-related peptidase 3
1024	PPARGC1B	chr5:149109814-149234585	7.43751	3.52592	-1.07682	-1.84878	5e-05	0.000797303	peroxisome proliferator-activated receptor gamma, coactivator 1 beta
1025	TMEM56	chr1:95558072-95712781	20.121	9.49061	-1.08413	-1.678	5e-05	0.000797303	transmembrane protein 56
1026	LOC102723344	chr15:63682428-63729735	4.6725	2.20376	-1.08423	-1.02495	0.0005	0.0061331	uncharacterized LOC102723344
1027	FAM189A1	chr15:29412454-29862927	3.63514	1.70166	-1.09507	-1.09794	0.0013	0.013707	family with sequence similarity 189, member A1
1028	CWH43	chr4:48988264-49064095	20.7711	9.71846	-1.09578	-1.63165	5e-05	0.000797303	cell wall biogenesis 43 C-terminal homolog
1029	PDE6A	chr5:149237518-149324356	2.51291	1.16947	-1.1035	-1.34191	5e-05	0.000797303	phosphodiesterase 6A, cGMP-specific, rod, alpha
1030	PTGDR2	chr11:60609428-60623444	8.13166	3.77473	-1.10718	-1.15432	0.00035	0.00454872	prostaglandin D2 receptor 2
1031	MESP2	chr15:90319588-90321982	1.76135	0.796493	-1.14495	-0.878878	0.0025	0.0233114	mesoderm posterior bHLH transcription factor 2
1032	CNTN3	chr3:74311721-74570343	2.70213	1.21815	-1.1494	-1.43347	5e-05	0.000797303	contactin 3 (plasmacytoma associated)
1033	CHP2	chr16:23765947-23770272	211.385	94.7601	-1.15752	-1.70708	5e-05	0.000797303	calcineurin-like EF-hand protein 2
1034	AQP8	chr16:25228284-25240253	1108.72	496.18	-1.15996	-0.701861	0.00205	0.019832	aquaporin 8
1035	NEURL1B	chr5:172068275-172118533	32.4744	14.4891	-1.16434	-2.02861	5e-05	0.000797303	neuralized E3 ubiquitin protein ligase 1B
1036	HOXD3	chr2:177028804-177037826	1.22687	0.547346	-1.16446	-0.891908	0.0032	0.0282252	homeobox D3
1037	DRAIC	chr15:69854058-69863779	2.07416	0.918766	-1.17476	-1.0436	0.00025	0.00337583	downregulated RNA in cancer, inhibitor of cell invasion and migration
1038	ASPG	chr14:104552022-104579046	7.30822	3.23348	-1.17643	-0.997202	0.00195	0.0190726	asparaginase
1039	VSTM1	chr19:54544079-54567207	1.61041	0.712358	-1.17675	-0.743807	0.00275	0.0251794	V-set and transmembrane domain containing 1
1040	SYP	chrX:49044264-49058913	4.50704	1.9934	-1.17695	-1.23769	5e-05	0.000797303	synaptophysin
1041	CLCA1	chr1:86934525-86965974	905.445	397.188	-1.18881	-0.94397	0.0004	0.00505954	chloride channel accessory 1
1042	KCNG1	chr20:49620192-49639675	3.48006	1.48113	-1.23242	-1.05719	0.0013	0.013707	potassium channel, voltage gated modifier subfamily G, member 1
1043	SLC26A2	chr5:149340299-149366963	264.427	111.379	-1.24739	-1.23073	5e-05	0.000797303	solute carrier family 26 (anion exchanger), member 2
1044	EPB41L3	chr18:5392379-5628990	22.7592	9.3225	-1.28766	-2.14865	5e-05	0.000797303	erythrocyte membrane protein band 4.1-like 3
1045	MSI1	chr12:120779132-120806983	1.26869	0.517373	-1.29406	-1.04012	0.00115	0.0123736	musashi RNA-binding protein 1
1046	SOX10	chr22:38368318-38380539	1.55956	0.632232	-1.30261	-1.12863	0.00125	0.0132586	SRY (sex determining region Y)-box 10
1047	SUGCT	chr7:40174574-40900366	7.66915	3.04785	-1.33128	-1.46561	5e-05	0.000797303	succinyl-CoA:glutarate-CoA transferase
1048	GFRA3	chr5:137588068-137610253	1.51373	0.585697	-1.36988	-1.05648	0.0004	0.00505954	GDNF family receptor alpha 3
1049	TMEM236	chr10:17851341-18200091	0.945243	0.355798	-1.40963	-1.17867	0.0001	0.00150818	transmembrane protein 236
1050	UGT2A3	chr4_ctg9_hap1:506427-529760	46.5915	17.2242	-1.43563	-2.28435	5e-05	0.000797303	UDP glucuronosyltransferase 2 family, polypeptide A3
1051	OTUD7A	chr15:31775328-31947542	1.3709	0.470348	-1.54332	-1.29983	5e-05	0.000797303	OTU deubiquitinase 7A
1052	IL13RA2	chrX:114238537-114252207	1.19606	0.397508	-1.58923	-1.00477	0.003	0.0269298	interleukin 13 receptor, alpha 2
1053	HAVCR1	chr5:156456530-156485970	2.54637	0.844589	-1.59212	-1.11318	0.0061	0.0479353	hepatitis A virus cellular receptor 1
1054	HTR4	chr5:147830594-148034090	4.12848	1.29289	-1.67501	-1.42904	0.001	0.010993	5-hydroxytryptamine (serotonin) receptor 4, G protein-coupled
1055	GPR143	chrX:9693452-9734005	1.58614	0.433868	-1.87019	-1.33611	5e-05	0.000797303	G protein-coupled receptor 143
1056	TRIM9	chr14:51441980-51562422	1.49017	0.395189	-1.91486	-1.58971	0.00015	0.00218115	tripartite motif containing 9
1057	MIR6506	chr16:15688225-15737023	22.1379	0	-Inf	NA	0.0017	0.0170505	microRNA 6506
1058	MIR6739	chr1:201617449-201853422	107.572	0	-Inf	NA	0.00035	0.00454872	microRNA 6739

## Sheet: Table_S7
Table S7. Differentially expressed genes in three comparisons. In Cuffdiff2, samples are normalized for differences in library sizes relative to each other and therefore the normalized expression is affected by which samples are included in the comparison. For this reason mean expression of a gene under one phenotype can appear slightly different in different comparisons.
			HP versus SSA/P					CR versus SSA/P					CR versus CL
	gene	locus	mean_HP	mean_SSA/P	log2FC	p_value	padj	mean_CR	mean_SSA/P	log2FC	p_value	padj	mean_CR	mean_CL	log2FC	p_value	padj	Description
1	ABTB2	chr11:34172533-34379555	8.74809	5.19846	-0.750882	5e-05	0.00253022	2.83232	5.3588	0.919924	5e-05	0.000797303	2.92028	6.11785	1.06692	5e-05	0.00104903	ankyrin repeat and BTB (POZ) domain containing 2
2	ADRA2A	chr10:112836789-112840662	6.22174	15.1496	1.28389	5e-05	0.00253022	28.7975	15.5446	-0.889533	5e-05	0.000797303	29.6562	8.06554	-1.87849	5e-05	0.00104903	adrenoceptor alpha 2A
3	ALDH1A1	chr9:75515577-75568233	25.8133	52.3199	1.01925	5e-05	0.00253022	78.2793	54.3552	-0.526214	0.00025	0.00337583	80.5681	52.0128	-0.631341	5e-05	0.00104903	aldehyde dehydrogenase 1 family, member A1
4	ALDH1L1	chr3:125822403-125929011	11.6836	44.1078	1.91655	5e-05	0.00253022	17.5408	45.4667	1.37409	5e-05	0.000797303	18.0882	6.29516	-1.52273	5e-05	0.00104903	aldehyde dehydrogenase 1 family, member L1
5	ALDOB	chr9:104182841-104198062	40.9625	111.781	1.4483	0.0002	0.00855198	14.59	116.109	2.99243	5e-05	0.000797303	15.0475	2.93327	-2.35895	5e-05	0.00104903	aldolase B, fructose-bisphosphate
6	ALDOC	chr17:26900132-26903951	28.4478	17.1052	-0.733881	0.00015	0.00674185	7.60197	17.6659	1.21652	5e-05	0.000797303	7.83858	21.0974	1.4284	5e-05	0.00104903	aldolase C, fructose-bisphosphate
7	APOBEC1	chr12:7801995-7818502	4.05841	24.1669	2.57404	5e-05	0.00253022	8.30118	25.0686	1.59449	5e-05	0.000797303	8.55046	3.02406	-1.49951	5e-05	0.00104903	apolipoprotein B mRNA editing enzyme, catalytic polypeptide 1
8	ARSJ	chr4:114821439-114900878	3.88422	1.74462	-1.15471	5e-05	0.00253022	0.663824	1.80872	1.4461	5e-05	0.000797303	0.683108	1.59178	1.22046	5e-05	0.00104903	arylsulfatase family, member J
9	ATF3	chr1:212738675-212794119	41.764	13.4251	-1.63733	5e-05	0.00253022	4.83989	13.9004	1.52208	5e-05	0.000797303	4.99654	20.4564	2.03355	5e-05	0.00104903	activating transcription factor 3
10	B3GNT7	chr2:232260334-232265875	114.577	15.3788	-2.8973	5e-05	0.00253022	7.503	15.8734	1.08107	5e-05	0.000797303	7.72415	73.005	3.24055	5e-05	0.00104903	UDP-GlcNAc:betaGal beta-1,3-N-acetylglucosaminyltransferase 7
11	B4GALNT2	chr17:47209821-47247351	8.11735	22.1991	1.45142	5e-05	0.00253022	88.575	22.9467	-1.94861	5e-05	0.000797303	91.2958	32.243	-1.50156	5e-05	0.00104903	beta-1,4-N-acetyl-galactosaminyl transferase 2
12	C12orf75	chr12:105724413-105765296	87.7013	56.9399	-0.623157	0.0001	0.00483436	25.8312	58.3924	1.17666	5e-05	0.000797303	26.584	71.1553	1.42041	5e-05	0.00104903	chromosome 12 open reading frame 75
13	B3GALT5-AS1	chr21:40969074-40984749	15.2131	2.80835	-2.43752	5e-05	0.00253022	0.541482	2.90184	2.42198	5e-05	0.000797303	0.557127	12.4749	4.48488	5e-05	0.00104903	B3GALT5 antisense RNA 1
14	C4BPB	chr1:207262211-207273337	7.73898	24.1821	1.64373	5e-05	0.00253022	5.54645	25.0534	2.17537	5e-05	0.000797303	5.71312	3.24539	-0.815888	0.00275	0.0312932	complement component 4 binding protein, beta
15	CCL13	chr17:32683470-32685629	7.16078	21.0138	1.55315	5e-05	0.00253022	42.0098	21.5829	-0.960839	5e-05	0.000797303	43.2789	22.8003	-0.924615	5e-05	0.00104903	chemokine (C-C motif) ligand 13
16	CD55	chr1:207494816-207534311	93.2536	187.997	1.01148	0.0001	0.00483436	25.6779	194.648	2.92227	5e-05	0.000797303	26.4863	15.081	-0.812512	5e-05	0.00104903	CD55 molecule, decay accelerating factor for complement (Cromer blood group)
17	CDA	chr1:20915443-20945400	87.0473	55.458	-0.650404	0.0001	0.00483436	21.6544	57.1728	1.40067	5e-05	0.000797303	22.2999	51.3905	1.20447	5e-05	0.00104903	cytidine deaminase
18	CHGB	chr20:5891973-5906005	9.52676	2.87971	-1.72606	5e-05	0.00253022	8.06938	2.98861	-1.43298	5e-05	0.000797303	8.31583	4.83833	-0.781352	5e-05	0.00104903	chromogranin B
19	CHST5	chr16:75562427-75569068	67.0844	36.2426	-0.888292	5e-05	0.00253022	12.5724	37.1982	1.56498	5e-05	0.000797303	12.9451	44.1133	1.76881	5e-05	0.00104903	carbohydrate (N-acetylglucosamine 6-O) sulfotransferase 5
20	CLC	chr19:40221892-40228669	3.47562	11.7098	1.75238	5e-05	0.00253022	21.8045	12.0986	-0.849784	0.00015	0.00218115	22.5098	8.71607	-1.3688	5e-05	0.00104903	Charcot-Leyden crystal galectin
21	CLDN8	chr21:31586323-31588469	35.6965	3.8005	-3.23152	5e-05	0.00253022	1.7035	3.92923	1.20574	0.00055	0.00669434	1.74969	50.4052	4.8484	5e-05	0.00104903	claudin 8
22	CNNM2	chr10:104678074-104838344	7.98829	4.62882	-0.787242	0.0006	0.0199075	7.37035	4.79648	-0.619756	0.0044	0.0365174	7.59284	11.755	0.630556	0.00015	0.0027609	cyclin and CBS domain divalent metal cation transport mediator 2
23	COL18A1	chr21:46825096-46933634	7.26043	14.1145	0.959054	5e-05	0.00253022	23.2551	14.5331	-0.6782	0.0001	0.00150818	23.9792	10.1665	-1.23796	5e-05	0.00104903	collagen, type XVIII, alpha 1
24	COL5A3	chr19:10070236-10121147	1.49928	2.50847	0.742541	0.00065	0.0210696	4.06309	2.56584	-0.663146	0.00075	0.00863961	4.18873	1.48575	-1.49532	5e-05	0.00104903	collagen, type V, alpha 3
25	CPB1	chr3:148545587-148577972	25.471	1.31095	-4.28017	5e-05	0.00253022	0.0985568	1.36192	3.78855	5e-05	0.000797303	0.101117	1.5403	3.92912	5e-05	0.00104903	carboxypeptidase B1 (tissue)
26	CPNE8	chr12:39046001-39299420	9.29624	4.26734	-1.12331	5e-05	0.00253022	6.67686	4.43762	-0.589384	0.00245	0.0229205	6.87116	10.9862	0.67707	5e-05	0.00104903	copine VIII
27	CTGF	chr6:132269316-132272518	30.5257	17.5847	-0.795705	5e-05	0.00253022	10.9895	18.1198	0.721436	5e-05	0.000797303	11.3203	18.7982	0.731684	5e-05	0.00104903	connective tissue growth factor
28	CYP2C18	chr10:96443250-96495947	5.42426	9.3482	0.785262	0.0004	0.0149263	16.9964	9.69374	-0.810106	5e-05	0.000797303	17.4908	5.78859	-1.59532	5e-05	0.00104903	cytochrome P450, family 2, subfamily C, polypeptide 18
29	CYP2C9	chr10:96698414-96749148	2.19566	5.77319	1.39471	5e-05	0.00253022	11.4385	5.95692	-0.941265	5e-05	0.000797303	11.7683	2.07457	-2.50402	5e-05	0.00104903	cytochrome P450, family 2, subfamily C, polypeptide 9
30	CYP2W1	chr7:1022834-1029276	3.99006	1.21689	-1.71322	5e-05	0.00253022	0.442036	1.2496	1.49923	5e-05	0.000797303	0.454645	2.27496	2.32303	5e-05	0.00104903	cytochrome P450, family 2, subfamily W, polypeptide 1
31	CYP3A5	chr7:99245811-99277649	86.6718	134.533	0.634328	0.0017	0.0443703	39.9553	139.972	1.80868	5e-05	0.000797303	41.1226	67.6213	0.717548	5e-05	0.00104903	cytochrome P450, family 3, subfamily A, polypeptide 5
32	EFNA3	chr1:155051347-155060014	13.9395	5.42268	-1.36211	5e-05	0.00253022	3.35972	5.56537	0.728135	0.00545	0.0436739	3.46175	7.52277	1.11976	5e-05	0.00104903	ephrin-A3
33	EGR1	chr5:137801180-137805004	38.8976	12.6932	-1.61563	5e-05	0.00253022	4.43857	13.081	1.55931	5e-05	0.000797303	4.57456	15.9614	1.80288	5e-05	0.00104903	early growth response 1
34	ETNK1	chr12:22778075-22843608	21.9917	48.2074	1.1323	5e-05	0.00253022	134.127	49.8895	-1.42679	5e-05	0.000797303	137.989	35.8941	-1.94274	5e-05	0.00104903	ethanolamine kinase 1
35	FAM213A	chr10:82167584-82192753	31.0992	47.733	0.618113	0.0011	0.0321721	70.972	49.4156	-0.522282	0.00115	0.0123736	73.0403	50.9556	-0.519451	5e-05	0.00104903	family with sequence similarity 213, member A
36	FAM3D	chr3:58619669-58652561	559.428	349.347	-0.679292	0.00065	0.0210696	251.011	361.218	0.525116	0.00165	0.0165959	258.538	409.899	0.664894	5e-05	0.00104903	family with sequence similarity 3, member D
37	FER1L4	chr20:34146506-34195484	3.97836	7.26373	0.868535	5e-05	0.00253022	4.42208	7.45305	0.753106	5e-05	0.000797303	4.56173	2.12672	-1.10095	5e-05	0.00104903	fer-1-like family member 4, pseudogene (functional)
38	FFAR4	chr10:95326421-95349829	34.4361	14.8611	-1.21238	5e-05	0.00253022	6.41021	15.3187	1.25685	5e-05	0.000797303	6.60531	20.4554	1.63078	5e-05	0.00104903	free fatty acid receptor 4
39	FOS	chr14:75745480-75748937	188.016	46.3352	-2.02067	5e-05	0.00253022	15.5843	47.6819	1.61335	5e-05	0.000797303	16.0513	75.8475	2.24041	5e-05	0.00104903	FBJ murine osteosarcoma viral oncogene homolog
40	FOSB	chr19:45971252-45978437	9.3861	1.95966	-2.25993	5e-05	0.00253022	0.405178	2.01375	2.31326	5e-05	0.000797303	0.417789	5.3074	3.66716	5e-05	0.00104903	FBJ murine osteosarcoma viral oncogene homolog B
41	FOXA2	chr20:22561641-22566101	13.8902	7.52297	-0.884689	5e-05	0.00253022	3.75458	7.77212	1.04966	5e-05	0.000797303	3.86907	10.6086	1.45517	5e-05	0.00104903	forkhead box A2
42	FOXQ1	chr6:1312674-1314993	2.47166	12.7437	2.36623	5e-05	0.00253022	1.82883	13.0608	2.83625	5e-05	0.000797303	1.88459	0.311948	-2.59487	5e-05	0.00104903	forkhead box Q1
43	FREM1	chr9:14734663-14910993	0.305152	2.68476	3.13719	5e-05	0.00253022	1.01673	2.80928	1.46626	5e-05	0.000797303	1.04631	0.217539	-2.26597	5e-05	0.00104903	FRAS1 related extracellular matrix 1
44	FRMD3	chr9:85857904-86153348	10.4696	5.48785	-0.9319	5e-05	0.00253022	3.511	5.73523	0.70797	5e-05	0.000797303	3.61411	7.19605	0.993565	5e-05	0.00104903	FERM domain containing 3
45	FSCN1	chr7:5632435-5646287	5.42674	20.4256	1.91222	5e-05	0.00253022	7.00185	20.8815	1.57641	5e-05	0.000797303	7.21357	4.40548	-0.711413	0.0002	0.00354692	fascin actin-bundling protein 1
46	GBA3	chr4:22694536-22821195	3.97013	7.32764	0.884163	0.00125	0.0353112	21.8694	7.5443	-1.53546	5e-05	0.000797303	22.4932	8.50777	-1.40264	5e-05	0.00104903	glucosidase, beta, acid 3 (gene/pseudogene)
47	GBP5	chr1:89724633-89738544	1.41094	3.00778	1.09204	5e-05	0.00253022	1.95185	3.12308	0.678124	0.00435	0.0362509	2.01196	1.25649	-0.679205	0.002	0.0243086	guanylate binding protein 5
48	GDF15	chr19:18496967-18499986	28.3206	14.0771	-1.0085	5e-05	0.00253022	6.14751	14.5417	1.24213	5e-05	0.000797303	6.3352	11.3158	0.836873	0.00025	0.00428802	growth differentiation factor 15
49	GPC3	chrX:132669775-133119673	0.342399	2.88613	3.07538	5e-05	0.00253022	9.40095	2.98704	-1.65409	5e-05	0.000797303	9.68397	0.572899	-4.07925	5e-05	0.00104903	glypican 3
50	ADGRF1	chr6:46967812-47010082	2.99455	7.65694	1.35443	5e-05	0.00253022	1.18984	8.02046	2.75292	5e-05	0.000797303	1.22573	0.64775	-0.920136	0.0016	0.0202863	adhesion G protein-coupled receptor F1
51	H19	chr11:2016405-2019065	0.951638	2.93654	1.62563	5e-05	0.00253022	1.27591	3.02223	1.24409	0.0015	0.0153372	1.31591	0.451998	-1.54167	0.0001	0.00195277	H19, imprinted maternally expressed transcript (non-protein coding)
52	HOXB13	chr17:46802126-46806111	71.0087	11.4565	-2.63184	5e-05	0.00253022	0.343468	11.8334	5.10654	5e-05	0.000797303	0.353169	54.8886	7.28	5e-05	0.00104903	homeobox B13
53	HSD3B2	chr1:119957553-119965662	0.817277	4.19417	2.35949	0.0005	0.0174975	18.3978	4.32206	-2.08974	5e-05	0.000797303	19.0133	1.64555	-3.53037	5e-05	0.00104903	hydroxy-delta-5-steroid dehydrogenase, 3 beta- and steroid delta-isomerase 2
54	HSPA2	chr14:65007185-65009954	11.2341	5.76577	-0.962301	5e-05	0.00253022	10.0719	5.99164	-0.749315	5e-05	0.000797303	10.3819	15.0982	0.5403	0.0002	0.00354692	heat shock 70kDa protein 2
55	IGFBP2	chr2:217498126-217529158	46.8174	82.3263	0.814308	5e-05	0.00253022	170.446	84.994	-1.00389	5e-05	0.000797303	175.707	60.4786	-1.53867	5e-05	0.00104903	insulin-like growth factor binding protein 2, 36kDa
56	IGFBP5	chr2:217536827-217560272	5.58468	8.61058	0.624637	0.0004	0.0149263	17.4954	8.83697	-0.985353	5e-05	0.000797303	18.0196	9.16482	-0.97539	5e-05	0.00104903	insulin-like growth factor binding protein 5
57	INSL5	chr1:67263423-67266942	335.403	9.96304	-5.07317	5e-05	0.00253022	1.2936	10.3719	3.00322	5e-05	0.000797303	1.33072	77.1981	5.85828	5e-05	0.00104903	insulin-like 5
58	JUN	chr1:59246462-59249785	62.5105	38.2342	-0.709232	0.0005	0.0174975	25.7661	39.3483	0.610828	5e-05	0.000797303	26.5577	45.417	0.774101	5e-05	0.00104903	jun proto-oncogene
59	KLF8	chrX:56258821-56314322	0.761063	1.6109	1.08178	0.00035	0.013236	3.3619	1.66058	-1.01759	5e-05	0.000797303	3.4604	1.09629	-1.6583	5e-05	0.00104903	Kruppel-like factor 8
60	L1TD1	chr1:62660473-62678001	2.01422	6.0656	1.59043	5e-05	0.00253022	10.1734	6.31683	-0.687528	0.0005	0.0061331	10.4881	2.06491	-2.3446	5e-05	0.00104903	LINE-1 type transposase domain containing 1
61	LINC00261	chr20:22541191-22559280	18.707	12.5542	-0.575403	0.0008	0.0252908	4.52785	13.0418	1.52625	5e-05	0.000797303	4.66003	13.4661	1.53092	5e-05	0.00104903	long intergenic non-protein coding RNA 261
62	LOC283177	chr11:134306375-134375555	1.38467	3.08682	1.15658	0.0006	0.0199075	5.04719	3.1871	-0.663236	0.0017	0.0170505	5.19464	3.50243	-0.568665	0.00185	0.02288	uncharacterized LOC283177
63	LOC284454	chr19:13945329-13947173	22.0467	12.8511	-0.778668	0.0003	0.011756	7.44599	13.2089	0.826979	0.0001	0.00150818	7.66798	12.7338	0.73175	5e-05	0.00104903	uncharacterized LOC284454
64	LOC389602	chr7:155755325-155759037	5.79627	10.5941	0.870063	0.00015	0.00674185	1.88363	10.9388	2.53787	5e-05	0.000797303	1.94833	3.34628	0.78032	0.0022	0.0263309	uncharacterized LOC389602
65	MFAP5	chr12:8798539-8815433	3.98496	1.85016	-1.10692	5e-05	0.00253022	0.617237	1.94043	1.65248	5e-05	0.000797303	0.636525	2.70292	2.08623	5e-05	0.00104903	microfibrillar associated protein 5
66	MFSD4	chr1:205538111-205572046	22.3428	9.74525	-1.19704	5e-05	0.00253022	6.55591	10.0642	0.618369	0.0003	0.00396794	6.75463	22.3431	1.72588	5e-05	0.00104903	major facilitator superfamily domain containing 4
67	MROH6	chr8:144648362-144654928	7.3625	11.8721	0.689313	0.00035	0.013236	6.93962	12.2258	0.816998	5e-05	0.000797303	7.15265	5.04893	-0.502501	0.00475	0.0475641	maestro heat-like repeat family member 6
68	MS4A12	chr11:60260250-60274901	328.676	160.334	-1.03559	5e-05	0.00253022	267.617	164.865	-0.698885	0.0004	0.00505954	275.216	460.738	0.74338	5e-05	0.00104903	membrane-spanning 4-domains, subfamily A, member 12
69	MUC12	chr7:100612903-100662230	75.5342	21.3362	-1.82383	5e-05	0.00253022	12.3736	22.0968	0.836577	0.0001	0.00150818	12.725	47.6679	1.90536	5e-05	0.00104903	mucin 12, cell surface associated
70	MUC17	chr7:100663363-100702140	22.054	71.1911	1.69065	5e-05	0.00253022	2.41842	74.1396	4.93811	5e-05	0.000797303	2.48549	6.85685	1.46401	5e-05	0.00104903	mucin 17, cell surface associated
71	NOX1	chrX:100098312-100129334	61.8187	40.8562	-0.597488	0.0003	0.011756	24.048	42.3569	0.816677	5e-05	0.000797303	24.7671	61.025	1.30098	5e-05	0.00104903	NADPH oxidase 1
72	NPY6R	chr5:137136881-137146439	1.27209	3.15039	1.30833	0.0011	0.0321721	4.976	3.2505	-0.614323	0.00355	0.0306644	5.12148	2.6106	-0.972183	5e-05	0.00104903	neuropeptide Y receptor Y6 (pseudogene)
73	NQO1	chr16:69743303-69760571	76.4972	144.6	0.918584	5e-05	0.00253022	92.0795	149.67	0.700837	5e-05	0.000797303	94.8028	58.3428	-0.700376	5e-05	0.00104903	NAD(P)H dehydrogenase, quinone 1
74	NR1H4	chr12:100867550-100957645	2.58674	6.40663	1.30843	0.00025	0.0102836	17.7172	6.61998	-1.42026	5e-05	0.000797303	18.2333	5.08694	-1.8417	5e-05	0.00104903	nuclear receptor subfamily 1, group H, member 4
75	NR4A1	chr12:52416615-52453291	56.7854	8.9257	-2.66948	5e-05	0.00253022	4.2165	9.19455	1.12473	5e-05	0.000797303	4.34446	8.55255	0.977179	5e-05	0.00104903	nuclear receptor subfamily 4, group A, member 1
76	NR4A2	chr2:157180943-157189287	10.3013	2.09392	-2.29855	5e-05	0.00253022	0.848307	2.16385	1.35094	5e-05	0.000797303	0.873058	1.61553	0.887859	0.00045	0.0069797	nuclear receptor subfamily 4, group A, member 2
77	NT5DC3	chr12:104166080-104234975	3.61602	2.27161	-0.670691	0.00095	0.0287411	1.04452	2.35033	1.17002	5e-05	0.000797303	1.0759	2.18565	1.02252	5e-05	0.00104903	5'-nucleotidase domain containing 3
78	PCSK1	chr5:95726039-95768985	3.07807	1.17657	-1.38744	5e-05	0.00253022	0.577234	1.22227	1.08234	0.0001	0.00150818	0.593523	1.28744	1.11713	5e-05	0.00104903	proprotein convertase subtilisin/kexin type 1
79	PDE3A	chr12:20522178-20837041	7.57381	3.9461	-0.940593	5e-05	0.00253022	8.65593	4.0762	-1.08646	5e-05	0.000797303	8.906	14.9298	0.745346	5e-05	0.00104903	phosphodiesterase 3A, cGMP-inhibited
80	PDZK1IP1	chr1:47649260-47655771	106.929	266.072	1.31516	5e-05	0.00253022	21.3975	273.291	3.67492	5e-05	0.000797303	22.0309	35.7363	0.697866	5e-05	0.00104903	PDZK1 interacting protein 1
81	PITX2	chr4:111538579-111563279	1.45779	12.5265	3.10313	5e-05	0.00253022	45.0354	12.9751	-1.79532	5e-05	0.000797303	46.393	0.919354	-5.65714	5e-05	0.00104903	paired-like homeodomain 2
82	PLLP	chr16:57290008-57318584	57.0481	33.6555	-0.761338	5e-05	0.00253022	7.24669	34.677	2.25858	5e-05	0.000797303	7.46531	14.2323	0.930892	5e-05	0.00104903	plasmolipin
83	PP7080	chr5:470624-473080	92.4912	199.571	1.10951	5e-05	0.00253022	564.443	206.582	-1.45011	5e-05	0.000797303	581.109	130.857	-2.15081	5e-05	0.00104903	uncharacterized LOC25845
84	PPP1R12B	chr1:202317829-202557697	15.5971	10.5379	-0.565696	0.00105	0.0310324	6.15343	10.9012	0.825019	5e-05	0.000797303	6.34588	13.7339	1.11385	5e-05	0.00104903	protein phosphatase 1, regulatory subunit 12B
85	PPP1R15A	chr19:49375648-49379319	36.1725	21.952	-0.720543	0.0001	0.00483436	12.7139	22.5279	0.8253	5e-05	0.000797303	13.117	20.3472	0.633388	5e-05	0.00104903	protein phosphatase 1, regulatory subunit 15A
86	PRAC1	chr17:46799081-46799882	152.889	31.7412	-2.26805	5e-05	0.00253022	1.52795	32.8229	4.42503	5e-05	0.000797303	1.57421	198.195	6.97615	5e-05	0.00104903	prostate cancer susceptibility candidate 1
87	PTGDS	chr9:139871955-139876194	8.40184	16.7893	0.998765	0.0002	0.00855198	31.1744	17.266	-0.852424	0.0002	0.00279921	32.1426	10.8705	-1.56407	5e-05	0.00104903	prostaglandin D2 synthase 21kDa (brain)
88	RBP4	chr10:95351592-95360993	23.6823	9.91475	-1.25616	5e-05	0.00253022	4.66292	10.0481	1.10762	5e-05	0.000797303	4.79962	16.2187	1.75667	5e-05	0.00104903	retinol binding protein 4, plasma
89	RGS1	chr1:192544856-192549159	14.6203	7.61817	-0.940461	5e-05	0.00253022	5.03545	7.98217	0.664662	0.0027	0.0248016	5.18569	8.46477	0.706934	0.00025	0.00428802	regulator of G-protein signaling 1
90	RHBDL2	chr1:39351478-39407456	32.1569	19.8809	-0.693744	0.00015	0.00674185	11.0631	20.5477	0.893221	5e-05	0.000797303	11.3989	21.8951	0.941717	5e-05	0.00104903	rhomboid, veinlet-like 2 (Drosophila)
91	SCG2	chr2:224461657-224467217	10.8345	2.68447	-2.01292	5e-05	0.00253022	1.28596	2.79046	1.11766	0.00155	0.0157463	1.32334	3.78309	1.51538	5e-05	0.00104903	secretogranin II
92	SDR16C5	chr8:57212569-57233241	23.2359	35.7778	0.62271	0.0015	0.0405029	2.4623	37.0141	3.91	5e-05	0.000797303	2.53463	5.27801	1.05822	5e-05	0.00104903	short chain dehydrogenase/reductase family 16C, member 5
93	SIDT1	chr3:113251217-113348422	14.1695	8.96114	-0.661031	0.00015	0.00674185	5.9531	9.22727	0.632264	5e-05	0.000797303	6.12754	11.7539	0.939758	5e-05	0.00104903	SID1 transmembrane family, member 1
94	SIK1	chr21:44834397-44847002	16.1997	3.97648	-2.0264	5e-05	0.00253022	1.74963	4.0857	1.22353	5e-05	0.000797303	1.80468	2.80089	0.634146	0.00495	0.0491133	salt-inducible kinase 1
95	SLC14A2	chr18:42792946-43263060	0.130117	2.42402	4.21952	5e-05	0.00253022	10.3992	2.5059	-2.05308	5e-05	0.000797303	10.7075	0.11709	-6.51487	5e-05	0.00104903	solute carrier family 14 (urea transporter), member 2
96	SLC15A1	chr13:99336054-99404929	15.9954	7.94763	-1.00906	5e-05	0.00253022	1.8823	8.23445	2.12917	5e-05	0.000797303	1.94355	10.4382	2.4251	5e-05	0.00104903	solute carrier family 15 (oligopeptide transporter), member 1
97	SLC37A2	chr11:124933012-124960412	7.35904	37.1336	2.33514	5e-05	0.00253022	196.433	38.3394	-2.35714	5e-05	0.000797303	202.298	5.50632	-5.19925	5e-05	0.00104903	solute carrier family 37 (glucose-6-phosphate transporter), member 2
98	SLC51A	chr3:195943382-195960301	13.4375	28.1591	1.06733	0.00135	0.0376075	96.9045	28.7832	-1.75134	5e-05	0.000797303	99.8583	27.3094	-1.87048	5e-05	0.00104903	solute carrier family 51, alpha subunit
99	SLC9A3	chr5:473333-524549	49.7208	114.651	1.20532	5e-05	0.00253022	398.943	120.057	-1.73246	5e-05	0.000797303	411.65	94.8834	-2.11719	5e-05	0.00104903	solute carrier family 9, subfamily A (NHE3, cation proton antiporter 3), member 3
100	SPINK5	chr5:147443534-147516925	15.5859	5.13459	-1.60192	5e-05	0.00253022	1.87381	5.36159	1.51668	5e-05	0.000797303	1.92993	5.69375	1.56083	5e-05	0.00104903	serine peptidase inhibitor, Kazal type 5
101	SPON1	chr11:13984183-14289679	43.3742	20.6979	-1.06735	5e-05	0.00253022	14.1474	21.3458	0.593415	0.00015	0.00218115	14.5755	36.4947	1.32414	5e-05	0.00104903	spondin 1, extracellular matrix protein
102	ST3GAL4	chr11:126225539-126284536	162.384	66.7206	-1.2832	5e-05	0.00253022	5.41766	68.8227	3.66714	5e-05	0.000797303	5.57724	99.0553	4.15061	5e-05	0.00104903	ST3 beta-galactoside alpha-2,3-sialyltransferase 4
103	ST6GALNAC6	chr9:130647599-130667627	276.432	116.791	-1.243	5e-05	0.00253022	32.7355	120.186	1.87634	5e-05	0.000797303	33.7168	176.769	2.39033	5e-05	0.00104903	ST6 (alpha-N-acetyl-neuraminyl-2,3-beta-galactosyl-1,3)-N-acetylgalactosaminide alpha-2,6-sialyltransferase 6
104	STOM	chr9:124101265-124132582	19.5613	48.3395	1.3052	5e-05	0.00253022	33.9897	50.3654	0.567338	0.0013	0.013707	34.9923	22.6955	-0.624634	5e-05	0.00104903	stomatin
105	SULT1C2	chr2:108905094-108926371	11.22	30.3453	1.43541	5e-05	0.00253022	0.577132	31.489	5.7698	5e-05	0.000797303	0.593906	2.21009	1.8958	5e-05	0.00104903	sulfotransferase family, cytosolic, 1C, member 2
106	SULT2B1	chr19:49055428-49102684	2.63521	6.07362	1.20464	5e-05	0.00253022	3.4723	6.23374	0.844205	0.0013	0.013707	3.57469	1.444	-1.30775	5e-05	0.00104903	sulfotransferase family, cytosolic, 2B, member 1
107	TBX10	chr11:67398773-67407031	18.2016	8.81851	-1.04546	5e-05	0.00253022	3.73121	9.04165	1.27694	5e-05	0.000797303	3.8469	10.0113	1.37985	5e-05	0.00104903	T-box 10
108	TFCP2L1	chr2:121974163-122042778	28.3085	15.5732	-0.862168	5e-05	0.00253022	22.9988	16.0119	-0.522411	0.00065	0.00768733	23.6809	38.0908	0.68572	5e-05	0.00104903	transcription factor CP2-like 1
109	THRB	chr3:24158644-24541502	5.39426	2.78596	-0.953248	5e-05	0.00253022	0.933138	2.88361	1.62771	5e-05	0.000797303	0.960665	6.97347	2.85977	5e-05	0.00104903	thyroid hormone receptor, beta
110	TM4SF20	chr2:228226873-228244022	5.6946	33.2197	2.54437	5e-05	0.00253022	3.32856	34.7372	3.38351	5e-05	0.000797303	3.44124	6.3287	0.878979	5e-05	0.00104903	transmembrane 4 L six family member 20
111	TMC5	chr16:19422056-19510434	20.2705	30.2016	0.575245	0.0012	0.0340355	13.7289	31.3541	1.19144	5e-05	0.000797303	14.134	20.6577	0.54751	5e-05	0.00104903	transmembrane channel-like 5
112	TMEM200A	chr6:130687425-130764210	11.8836	3.93262	-1.59541	5e-05	0.00253022	2.33199	4.06486	0.801642	0.0013	0.013707	2.40857	13.6403	2.50163	5e-05	0.00104903	transmembrane protein 200A
113	TMEM231	chr16:75572014-75590184	9.16138	4.5353	-1.01437	5e-05	0.00253022	2.63084	4.66824	0.827355	0.00025	0.00337583	2.70994	5.2436	0.952297	5e-05	0.00104903	transmembrane protein 231
114	TMIGD1	chr17:28643365-28661065	71.9531	38.4042	-0.905793	5e-05	0.00253022	80.3279	39.7808	-1.01383	5e-05	0.000797303	82.6857	160.645	0.958169	5e-05	0.00104903	transmembrane and immunoglobulin domain containing 1
115	TNNC1	chr3:52485106-52488057	10.0273	1.0941	-3.19612	5e-05	0.00253022	0.240399	1.12935	2.23199	0.00155	0.0157463	0.248721	1.96062	2.97871	0.0016	0.0202863	troponin C type 1 (slow)
116	TPH1	chr11:18042083-18062335	6.70211	1.80946	-1.88905	5e-05	0.00253022	3.83871	1.86046	-1.04496	0.00025	0.00337583	3.95161	7.71373	0.964989	5e-05	0.00104903	tryptophan hydroxylase 1
117	TUSC3	chr8:15397595-15624158	7.51886	2.22946	-1.75382	5e-05	0.00253022	1.39362	2.30389	0.72523	0.0044	0.0365174	1.43385	4.25232	1.56836	5e-05	0.00104903	tumor suppressor candidate 3
118	UGT2B7	chr4:69962192-69978705	2.30845	5.90401	1.35477	5e-05	0.00253022	1.609	6.19298	1.94447	5e-05	0.000797303	1.65496	4.14993	1.32629	5e-05	0.00104903	UDP glucuronosyltransferase 2 family, polypeptide B7
119	VNN1	chr6:133001996-133035194	3.75221	14.4752	1.94777	5e-05	0.00253022	0.392092	15.1743	5.27429	5e-05	0.000797303	0.404028	1.1946	1.564	5e-05	0.00104903	vanin 1
120	VWA2	chr10:115999012-116054259	1.16698	2.77722	1.25087	5e-05	0.00253022	1.18314	2.85164	1.26917	5e-05	0.000797303	1.21939	0.395233	-1.62538	5e-05	0.00104903	von Willebrand factor A domain containing 2
121	WFDC2	chr20:44098393-44110172	249.516	62.7567	-1.99129	5e-05	0.00253022	29.0686	64.8291	1.15718	5e-05	0.000797303	29.9049	246.613	3.0438	5e-05	0.00104903	WAP four-disulfide core domain 2

## Sheet: Table_S8
Table S8. Number of common genes between 3 different platforms (there are 16849 genes common in all the 3 platforms).
platform	RNA-seq	Illumina (IlluminaHumanWGDASLv4)	Affymetrix (hgu133plus2)
RNA-seq	25268	19181	18989
Illumina (IlluminaHumanWGDASLv4)	19181	19463	17004
Affymetrix (hgu133plus2)	18989	17004	20388

## Sheet: Table_S9
Table S9. Class probabilties assigned using empirical approach, normal approximation, shrunken centroid classifier (independent of the summary metric), and the Cantelli's inequality lower bound when the 18-gene signature from Table 2 is used.
Sample	True.class	SM.standardized	Empirical.HP	Empirical.SSA/P	Normal.HP	Normal.SSA/P	CLB.HP	CLB.SSA/P	CLB.decision	SCC.HP	SCC.SSA/P	SCC.decision
GSM1072010	HP	-3.76286	0.9905	0.0095	0.999916	8.39913e-05	0.934033	0	HP	0.834465	0.165535	HP
GSM1072011	HP	-4.78703	0.99735	0.00265	0.999999	8.46331e-07	0.958186	0	HP	0.932152	0.0678481	HP
GSM1072012	HP	-5.26476	0.998783	0.00121667	1	7.0187e-08	0.965178	0	HP	0.962461	0.0375389	HP
GSM1072013	HP	-5.75332	0.999333	0.000666667	1	4.37542e-09	0.970675	0	HP	0.961425	0.038575	HP
GSM1072014	HP	-5.5372	0.9991	0.0009	1	1.53672e-08	0.968415	0	HP	0.963751	0.0362493	HP
GSM1072015	HP	-6.97246	0.999875	0.000125	1	1.5572e-12	0.979845	0	HP	0.988442	0.0115579	HP
GSM1072016	SSA/P	3.50104	0.000841667	0.999158	0.000231721	0.999768	0	0.92457	SSA/P	0.011014	0.988986	SSA/P
GSM1072017	SSA/P	7.38912	0	1	7.39041e-14	1	0	0.982014	SSA/P	0.00060908	0.999391	SSA/P
GSM1072018	SSA/P	5.96943	1.66667e-05	0.999983	1.19043e-09	1	0	0.972703	SSA/P	0.00199816	0.998002	SSA/P
GSM1072019	SSA/P	7.7006	0	1	6.77147e-15	1	0	0.983416	SSA/P	0.00045333	0.999547	SSA/P
GSM1072020	SSA/P	7.29124	0	1	1.53561e-13	1	0	0.981537	SSA/P	0.000629714	0.99937	SSA/P
GSM1072021	SSA/P	2.48053	0.00548333	0.994517	0.0065593	0.993441	0	0.860199	SSA/P	0.0259719	0.974028	SSA/P

## Sheet: Table_S10
Table S10. Class probabilties assigned using empirical approach, normal approximation, shrunken centroid classifier (independent of the summary metric), and the Cantelli's inequality lower bound when the 16-gene signature from Table 2 is used.
Sample	True.class	SM.standardized	Empirical.HP	Empirical.SSA/P	Normal.HP	Normal.SSA/P	CLB.HP	CLB.SSA/P	SCC.decision	SCC.HP	SCC.SSA/P	SCC.decision
GSM270797.CEL	HP	0.380038	0.3329	0.6671	0.351959	0.648041	0	0.126202	uncertain	0.0535157	0.946484	SSA/P
GSM270798.CEL	HP	-4.70498	0.996967	0.00303333	0.999999	1.26943e-06	0.956779	0	HP	0.970696	0.0293043	HP
GSM270799.CEL	HP	-5.11893	0.998475	0.001525	1	1.53636e-07	0.96324	0	HP	0.9932	0.00680017	HP
GSM270800.CEL	HP	-5.79092	0.99935	0.00065	1	3.50008e-09	0.971044	0	HP	0.994551	0.00544943	HP
GSM270801.CEL	HP	-5.43561	0.999	0.001	1	2.73048e-08	0.967262	0	HP	0.991182	0.00881753	HP
GSM270802.CEL	HP	-0.75513	0.849633	0.150367	0.774914	0.225086	0.363147	0	uncertain	0.242194	0.757806	SSA/P
GSM270803.CEL	HP	-5.40376	0.998975	0.001025	1	3.2629e-08	0.966888	0	HP	0.987562	0.0124381	HP
GSM270804.CEL	HP	-4.15545	0.99395	0.00605	0.999984	1.62323e-05	0.945259	0	HP	0.974809	0.0251906	HP
GSM270805.CEL	HP	-3.26413	0.984675	0.015325	0.999451	0.000548996	0.914197	0	HP	0.830251	0.169749	HP
GSM270806.CEL	HP	-2.34809	0.972258	0.0277417	0.990565	0.0094351	0.846473	0	HP	0.796549	0.203451	HP
GSM270807.CEL	HP	4.34747	0.0002	0.9998	6.88584e-06	0.999993	0	0.94975	SSA/P	0.000832836	0.999167	SSA/P
GSM1100490_EXT_417.CEL	SSA/P	7.82203	0	1	2.59893e-15	1	0	0.983919	SSA/P	1.55588e-05	0.999984	SSA/P
GSM1100491_EXT_418.CEL	SSA/P	9.36376	0	1	3.84746e-21	1	0	0.988723	SSA/P	2.91227e-06	0.999997	SSA/P
GSM1100492_EXT_419.CEL	SSA/P	6.4239	0	1	6.64111e-11	1	0	0.976341	SSA/P	0.000120933	0.999879	SSA/P
GSM1100493_EXT_420.CEL	SSA/P	5.44325	1.66667e-05	0.999983	2.61587e-08	1	0	0.967351	SSA/P	0.000268211	0.999732	SSA/P
GSM1100494_EXT_421.CEL	SSA/P	7.35372	0	1	9.63847e-14	1	0	0.981844	SSA/P	2.9716e-05	0.99997	SSA/P
GSM1100495_EXT_422.CEL	SSA/P	7.75119	0	1	4.55166e-15	1	0	0.983628	SSA/P	1.94423e-05	0.999981	SSA/P

[truncated: 1 more sheets: Table_S11]
