# Supplementary material for: Platform-independent gene expression signature differentiates sessile serrated adenomas/polyps and hyperplastic polyps of the colon
Source: BMC Med Genomics. 2017 Dec 28;10:81. doi: 10.1186/s12920-017-0317-7 (PMC5745747; doi:10.1186/s12920-017-0317-7)
Supplement: Supplementary file 3 — R code with instructions on how to classify new qRT-PCR samples as HP or SSA/P. (R 1 kb) [file 12920_2017_317_MOESM3_ESM.r]

# save a copy of Supplementary Table S12 in you working directory
setwd("working directory here")
# choose "mean", "geometricMean", or "median" for sample normalization
sample.nor <- "median"
# read Table S12
FFPEtab <- read.csv("Table_S12.csv")
class.labels <- as.character(FFPEtab[,2])
FFPEmat <- as.matrix(FFPEtab[,3:15])
rownames(FFPEmat) <- as.character(FFPEtab[,1])
colnames(FFPEmat) <- colnames(FFPEtab)[3:15]
FFPEmat <- t(FFPEmat)
# read you new samples from a comma-delimited file
# expression levels should occupy one or more columns
# gene names must be in the first column and sample names can be used 
new.samples <- read.csv("new_samples.csv")
new.mat <- as.matrix(new.samples)
rownames(new.mat) <- as.character(new.samples[,1])
new.mat <- new.mat[rownames(FFPEmat),]
# append new samples to Table S12
FFPEmat <- cbind(FFPEmat, new.mat)
# subtract the mean/median from each sample
if(sample.nor == "median") mm <- apply(FFPEmat, 2, "median")
if(sample.nor == "mean") mm <- apply(FFPEmat, 2, "mean")
if(sample.nor == "geometricMean") mm <- apply(FFPEmat, 2, function(x){prod(x)^length(x)})
mat <- matrix(mm, 13, 45, byrow=TRUE)
FFPEmat <- FFPEmat - mat
# center each gene's expression around zero
# multiply by -1 to let higher values represent higher expression levels
FFPEmat.nor <- -sweep(FFPEmat, 1, apply(FFPEmat, 1, "median"))
# calculate the summary metric (SM)
# expressions of genes "CHFR", "CHGA", and "NTRK2" are multiplied by -1 
sig <- c("CHFR","CHGA","CLDN1","KIZ","MEGF6","NTRK2","PLA2G16","PTAFR","SBSPON","SEMG1","SLC7A9","SPIRE1","TACSTD2")
signature.size <- length(sig)
mask <- matrix(1, signature.size, ncol(FFPEmat.nor), byrow=FALSE)
mask[c(1,2,6),] <- -1
SM <- colMeans(FFPEmat.nor[sig,]*mask)
# if SM>0 then sample is classified as SSA/P
# else if SM<0 then sample is classified as HP
